# Supplementary material for: Community-based solutions for chronic disease management during natural disasters: A systematic review
Source: PLOS Glob Public Health. 2025 Aug 1;5(8):e0004997. doi: 10.1371/journal.pgph.0004997 (PMC12316207; doi:10.1371/journal.pgph.0004997)
Supplement: S1 Data — (XLSX) [file pgph.0004997.s004.xlsx]

## Sheet: Aditi
					1. QUALITATIVE STUDIES										2. CASE STUDY/REPORT								3. CASE SERIES										4. QUANTITATIVE STUDIES								5. SYSTEMATIC/SCOPING REVIEWS
First author	Year	Citation		Include/Exclude	1.1: Is there congruity between the stated philosophical perspective and the research methodology?	1.2. Is there congruity between the research methodology and the research question or objectives?	1.3. Is there congruity between the research methodology and the methods used to collect data?	1.4. Is there congruity between the research methodology and the representation and analysis of data?	1.5. Is there congruity between the research methodology and the interpretation of results?	1.6. Is there a statement locating the researcher culturally or theoretically?	1.7. Is the influence of the researcher on the research, and vice- versa, addressed?	1.8. Are participants, and their voices, adequately represented?	1.9. Is the research ethical according to current criteria or, for recent studies, and is there evidence of ethical approval by an appropriate body?	1.10. Do the conclusions drawn in the research report flow from the analysis, or interpretation, of the data?	2.1. Were patient’s demographic characteristics clearly described?	2.2. Was the patient’s history clearly described and presented as a timeline?	2.3. Was the current clinical condition of the patient on presentation clearly described?	2.4. Were diagnostic tests or assessment methods and the results clearly described?	2.5. Was the intervention(s) or treatment procedure(s) clearly described?	2.6. Was the post-intervention clinical condition clearly described?	2.7. Were adverse events (harms) or unanticipated events identified and described?	2.9. Does the case report provide takeaway lessons?	3.1. Were there clear criteria for inclusion in the case series?	3.2.Was the condition measured in a standard, reliable way for all cases included in the case series?	3.3. Were valid methods used for identification of the condition for all cases included in the case series?	3.4.Did the case series have consecutive inclusion of cases?	3.5. Did the case series have complete inclusion of cases?	3.6. Was there clear reporting of the demographics of the cases?	3.7. Was there clear reporting of clinical information of the cases?	3.8. Were the outcomes or follow up results of cases clearly reported?	3.9. Was there clear reporting of the presenting site(s)/clinic(s) demographic information?	3.10. Was statistical analysis appropriate?	4.1. Were the criteria for inclusion in the sample clearly defined?	4.2. Were the study subjects and the setting described in detail?	4.3.Was the exposure measured in a valid and reliable way?	4.4. Were objective, standard criteria used for measurement of the condition?	4.5.Were confounding factors identified?	4.6.Were strategies to deal with confounding factors stated?	4.7.Were the outcomes measured in a valid and reliable way?	4.8. Was appropriate statistical analysis used?	5. 1.Is the review question clearly and explicitly stated?	5.2.Were the inclusion criteria appropriate for the review question?	5.3.Was the search strategy appropriate?	5.4.Were the sources and resources used to search for studies adequate?	5.5.Were the criteria for appraising studies appropriate?	5.6.Was critical appraisal conducted by two or more reviewers independently?	5.7.Were there methods to minimize errors in data extraction?	5.8. Were the methods used to combine studies appropriate?	5.9. Was the likelihood of publication bias assessed?
Blake	2022	Blake D, Thompson J, Chamberlain K, Doyle EE, Kearns N. “I need to have a plan in place”: accessing medications and health treatments during a disaster for people with long-term health conditions. Int J Disaster Risk Reduct. 2022 Nov. doi: 10.1016/j.ijdrr.2022.103411		Include	N/A	Yes	Yes	Yes	Yes	No	No	Yes	Yes	Yes
Montesanti	2021	Montesanti S, Fitzpatrick K, Azimi T, McGee T, Fayant B, Albert L. Exploring indigenous ways of coping after a wildfire disaster in northern Alberta, Canada. Qual Health Res. 2021 May 11. doi: 10.1177/10497323211009194		Include	N/A	Yes	Yes	Yes	Yes	Yes	Yes	Yes	Yes	Yes
Gichomo	2019	Gichomo G. Improving disaster preparedness and planning for chronic disease populations. ProQuest [Internet]. 2019 [cited 2024 Jul 13]. Available from: https://www.proquest.com/docview/2313405169?%20Theses&amp;fromopenview=true&amp;pq-origsite=gscholar&amp;sourcetype=Dissertations%20		Include	N/A	Yes	Yes	Yes	Yes	Yes	Yes	Yes	Yes	Yes
Arrieta	2008	Arrieta MI, Foreman RD, Crook ED, Icenogle ML. Insuring continuity of care for chronic disease patients after a disaster: key preparedness elements. Am J Med Sci. 2008 Aug. doi: 10.1097/MAJ.0b013e318180f209		Include	N/A	Yes	Yes	Yes	Yes	No	No	Yes	Yes	Yes
Pickering	2023	Pickering CJ, O’Sullivan T. Promoting Inclusive Institutional Culture Through Intergenerational Collaboration in Disaster Risk Reduction and Disaster Risk Management. Social Science Research Network [Preprint]. 2023 Aug 8 [cited 2024 Jul 8]. Available from: https://papers.ssrn.com/sol3/papers.cfm?abstract_id=4535331 doi: 10.2139/ssrn.4535331		Include	N/A	Yes	Yes	Yes	Yes	No	Yes	Yes	Yes	Yes
Icenogle	2017	Icenogle M, Eastburn S, Arrieta M. Katrina’s Legacy: Processes for Patient Disaster Preparation have Improved but Important Gaps Remain. Am J Med Sci. 2016 Nov;352(5):455–65.		Include	N/A	Yes	Yes	Yes	Yes	No	No	Yes	Yes	Yes
Parmar	2021	Parmar PK, Rawashdah F, Al-Ali N, Abu Al Rub R, Fawad M, Al Amire K, et al. Integrating community health volunteers into non-communicable disease management among Syrian refugees in Jordan: a causal loop analysis. BMJ Open. 2021 Apr 20;11(4):e045455.		Include	N/A	Yes	Yes	Yes	Yes	No	No	Yes	Yes	Yes
Arrieta	2014	Arrieta MI, Foreman RD, Crook ED, Icenogle ML. Providing Continuity of Care for Chronic Diseases in the Aftermath of Katrina: From Field Experience to Policy Recommendations. Disaster Med Public Health Prep. 2013 Apr;3(3):174–82.		Include	N/A	Yes	Yes	Yes	Yes	No	No	Yes	Yes	Yes
Ryan	2017	Ryan BJ, Franklin RC, Burkle FM, Smith EC, Aitken P, Watt K, et al. The Role of Environmental Health in Understanding and Mitigating Postdisaster Noncommunicable Diseases: The Critical Need for Improved Interdisciplinary Solutions. J Environ Health. 2017;80(5):38–49.		Include	N/A	Yes	Yes	Yes	Yes	No	No	Yes	Yes	Yes
Abraham	2023	Abraham S, John SM, Gupta A, Biswas S, Khare MM, Mukherjee P, et al. Primary care for the urban poor in India during the pandemic: Uninterrupted management of non-communicable diseases and home-based care of patients with COVID-19 infection. Front Public Health [Internet]. 2023 Jan 9 [cited 2024 Aug 13];10. Available from: https://www.frontiersin.org/journals/public-health/articles/10.3389/fpubh.…		Include											N/A	N/A	N/A	Yes	Yes	N/A	No	Yes
Andrade	2021	Andrade AQ, Kerr M, Roughead EE. Data-Driven Interventions for an Emergency Preparedness System: A National Experience in Australia. Stud Health Technol Inform. 2024 Jan 25;310:1281–6.		Include											N/A	N/A	N/A	Yes	Yes	N/A	No	Yes
Plumb	2012	Plumb J, Weinstein LC, Brawer R, Scott K. Community-Based partnerships for improving chronic disease management. Prim Care. 2012 Jun. doi: 10.1016/j.pop.2012.03.011		Include																			No	Yes	Yes	N/A	Yes	Yes	N/A	Yes	Yes	N/A
Corbin	2021	Corbin JH, Oyene U, Onya H, Kwamboka M, Amuyunzu-Nyamongo M, Sørensen K, et al. A health promotion approach to emergency management: effective community engagement strategies from five cases. Health Promotion International. 2021 Dec 12. doi: 10.1093/heapro/daab152		Include																			Yes	Yes	Yes	Yes	Yes	Yes	N/A	Yes	Yes	N/A
Williams	2018	Williams M, Chandra A, Spears A, Varda D, Wells K, Plough A, et al. Evaluating community partnerships addressing community resilience in Los Angeles, California. Int J Environ Res Public Health. 2018 Mar 27. doi: 10.3390/ijerph15040610		Include																													Yes	Yes	Yes	Yes	Yes	No	Yes	Yes
Hou	2024	Hou R, Lian P, Han Z, Yan A. Differences in disaster warning and community engagement between families with and without members suffering from chronic Diseases: the mediating role of satisfaction with warning service. Clim Risk Manag. 2024. doi: 10.1016/j.crm.2024.100607		Include																													Yes	Yes	Yes	Yes	Yes	No	Yes	Yes
Subrananiam	2020	Subramaniam P, Villeneuve M. Advancing emergency preparedness for people with disabilities and chronic health conditions in the community: a scoping review. Disabil Rehabil. 2020 Nov;42(22):3256–64.		Include																																					Yes	Yes	Yes	Yes	Yes	N/A	No	Yes	N/A
Asgary	2022	Asgary R, Garland V, Ro V, Stribling JC, Waldman R. A systematic review of effective strategies for chronic disease management in humanitarian settings; opportunities and challenges. Prev Med. 2022 Aug. doi: 10.1016/j.ypmed.2022.107154		Include																																					Yes	Yes	Yes	Yes	Yes	Yes	Yes	Yes	Yes
Radhakrishnan	2009	Radhakrishnan K, Jacelon C. Synthesis of literature on strategies for chronic disease management post disasters. J Nurs Healthc Chronic Illn. 2009 Dec 14. doi: 10.1111/j.1752-9824.2009.01033.x		Include																																					Yes	Yes	Yes	Yes	N/A	N/A	No	Yes	N/A
Chan	2007	Chan E, Sondorp E. Medical interventions following natural disasters: missing out on chronic medical needs. Asia Pac J Public Health. 2007 Mar. doi: 10.1177/101053950701901s08		Include																																					Yes	Yes	Yes	Yes	N/A	N/A	No	Yes	N/A
Tomio	2014	Tomio J, Sato H. Emergency and disaster preparedness for chronically ill patients: a review of recommendations. Open Access Emerg Med. 2014 Dec 8. doi: 10.2147/OAEM.S48532		Include																																					Yes	Yes	Yes	Yes	N/A	N/A	Yes	Yes	N/A
Hasan	2021	Hasan F, Marsia S, Patel K, Agrawal P, Razzak JA. Effective community-based interventions for the prevention and management of heat-related illnesses: a scoping review. Int J Environ Res Public Health. 2021 Aug 7. doi: 10.3390/ijerph18168362		Include																																					Yes	Yes	Yes	Yes	Yes	Yes	Yes	Yes	Yes
Hassan	2020	Hassan S, Nguyen M, Buchanan M, Grimshaw A, Adams OP, Hassell T, Ragster L, Nunez-Smith M. Management of chronic noncommunicable diseases after natural disasters in the Caribbean: a scoping review. Health Aff. 2020 Dec 1. doi: 10.1377/hlthaff.2020.01119.		Include																																					Yes	Yes	Yes	Yes	N/A	N/A	Yes	Yes	N/A
Ryan	2018	Ryan BJ, Franklin RC, Burkle FM, Smith EC, Aitken P, Watt K, et al. Ranking and prioritizing strategies for reducing mortality and morbidity from noncommunicable diseases post disaster: An Australian perspective. Int J Disaster Risk Reduct. 2018 Mar 1;27:223–38.		Include
Ryan	2016	Ryan BJ, Franklin RC, Burkle Jr FM, Smith E, Watt K, Leggat P. Reducing disaster exacerbated non-communicable diseases through public health infrastructure resilience: perspectives of Australian disaster service providers. PLoS Curr. 2016 December 21. doi: 10.1371/currents.dis.d142f36b6f5eeca806d95266b20fed1f		Include
Carameli	2013	Carameli KA, Eisenman DP, Blevins J, d'Angona B, Glik DC. Planning for chronic disease medications in disaster: perspectives from patients, physicians, pharmacists, and insurers. Disaster Med Public Health Prep [Internet]. 2013 Jun. doi: 10.1001/dmp.2010.46		Include
Yodsuban	2021	Yodsuban P, Nuntaboot K. Community-based flood disaster management for older adults in southern of Thailand: a qualitative study. Int J Nurs Sci. 2021 Sep 5. doi: 10.1016/j.ijnss.2021.08.008		Include
Paudel	2023	Paudel S, Kanbara S. Enhancing healthcare access during disasters and emergencies: Recommendations from Nepali migrants in Japan. Dialogues Health. 2023 Dec 2. doi: 10.1016/j.dialog.2023.100136		Include
Aldrich	2005	Aldrich N, Benson WF. Disaster preparedness and the chronic disease needs of vulnerable older adults. Prev Chronic Dis. 2005 Dec 15; 5(1). Available from: https://www.ncbi.nlm.nih.gov/pmc/articles/PMC2248769/		Include
Kopp	2005	Kopp JB, Ball LK, Cohen A, Kenney RJ, Lempert KD, Miller PE, et al. Kidney patient care in disasters: lessons from the hurricanes and earthquake of 2005. Clin J Am Soc Nephrol. 2007 Jun 20. doi: 10.2215/cjn.03481006		Include
Nicholls	2015	Nicholls K, Picou JS, Curtis J, Lowman JA. The Utility of Community Health Workers in Disaster Preparedness, Recovery, and Resiliency. J Appl Soc Sci. 2015;9(2):191–202		Include
Nicholls	2017	Nicholls K, Picou SJ, McCord SC. Training Community Health Workers to Enhance Disaster Resilience. J Public Health Manag Pract. 2017 Dec;23:S78.		Include
McCann	2011	McCann DG. A Review of Hurricane Disaster Planning for the Elderly. World Med Health Policy. 2011;3(1):1–26.		Include
Schnall	2019	Schnall AH, Roth JJ, Ekpo LL, Guendel I, Davis M, Ellis EM. Disaster-Related Surveillance Among US Virgin Islands (USVI) Shelters During the Hurricanes Irma and Maria Response. Disaster Med Public Health Prep. 2019 Feb;13(1):38–43.		Include
Ryan	2015	Ryan BJ, Franklin RC, Burkle FM, Watt K, Aitken P, Smith EC, Leggat P. Analyzing the impact of severe tropical cyclone Yasi on public health infrastructure and the management of noncommunicable diseases. Prehosp Disaster Med. 2015 Feb;30(1):28-37. doi: 10.1017/S1049023X1400137X. Epub 2014 Dec 29. PMID: 25544290.		Include											N/A	N/A	N/A	Yes	N/A	N/A	Yes	Yes
Toner	2017	Toner ES, McGinty M, Schoch-Spana M, Rose DA, Watson M, Echols E, Carbone EG. A Community Checklist for Health Sector Resilience Informed by Hurricane Sandy. Health Secur. 2017 Jan/Feb;15(1):53-69. doi: 10.1089/hs.2016.0079. PMID: 28192055; PMCID: PMC5551499.		Include
Ochi	2014	Ochi S, Hodgson S, Landeg O, Mayner L, Murray V. Disaster-driven evacuation and medication loss: a systematic literature review. PLoS Curr. 2014 Jul 18;6:ecurrents.dis.fa417630b566a0c7dfdbf945910edd96. doi: 10.1371/currents.dis.fa417630b566a0c7dfdbf945910edd96. PMID: 25642363; PMCID: PMC4169391.		Include																																					Yes	Yes	Yes	Yes	Yes	Yes	Yes	Yes	Yes
Hossain	2024	Hossain A, Chowdhury AT, Mahbub M, Khan M, Rahman T, et al. (2024) Natural disasters, livelihood, and healthcare challenges of the people of a riverine island in Bangladesh: A mixed-method exploration. PLOS ONE 19(3): e0298854. https://doi.org/10.1371/journal.pone.0298854		Include
Ji	2023	China’s public health initiatives for climate change adaptation Ji, John S. et al. The Lancet Regional Health – Western Pacific, Volume 40, 100965		Include											N/A	N/A	N/A	Yes	N/A	N/A	Yes	Yes
Linares	2023	Linares C, Díaz J, Negev M, Martínez GS, Debono R, Paz S. Impacts of climate change on the public health of the Mediterranean Basin population - Current situation, projections, preparedness and adaptation. Environ Res. 2020 Mar;182:109107. doi: 10.1016/j.envres.2019.109107. Epub 2020 Jan 7. PMID: 32069750.		Include
Albright	2009	Organizing a strategic public health approach to addressing diabetes during disasters Albright, A. et al. Canadian Journal of Diabetes, Volume 33, Issue 3, 201		Include											N/A	N/A	N/A	Yes	N/A	N/A	Yes	Yes
Bush	2011	Bush KF, Luber G, Kotha SR, Dhaliwal RS, Kapil V, Pascual M, Brown DG, Frumkin H, Dhiman RC, Hess J, Wilson ML, Balakrishnan K, Eisenberg J, Kaur T, Rood R, Batterman S, Joseph A, Gronlund CJ, Agrawal A, Hu H. Impacts of climate change on public health in India: future research directions. Environ Health Perspect. 2011 Jun;119(6):765-70. doi: 10.1289/ehp.1003000. Epub 2011 Jan 27. PMID: 21273162;…		Include
Kingsley	2019	Kingsley M; EcoHealth Ontario. Commentary - Climate change, health and green space co-benefits. Health Promot Chronic Dis Prev Can. 2019 Apr;39(4):131-135. doi: 10.24095/hpcdp.39.4.04. PMID: 31021064; PMCID: PMC6553580.		Include
Ghazanchaei	2023	Ghazanchaei E, Allahbakhshi K, Khorasani-Zavareh D, Aghazadeh-Attari J, Mohebbi I. Challenges in Providing Care for Patients with Chronic Diseases during Disasters: A Qualitative Study with Focus on Diabetes and Chronic Respiratory Diseases in Iran. Tanaffos. 2023 Jan;22(1):83-101. PMID: 37920319; PMCID: PMC10618573.		Include	N/A	Yes	Yes	Yes	Yes	No	Yes	Yes	Yes
Ansbro	2022	Ansbro É, Issa R, Willis R, Blanchet K, Perel P, Roberts B. Chronic NCD care in crises: A qualitative study of global experts' perspectives on models of care for hypertension and diabetes in humanitarian settings. J Migr Health. 2022 Mar 24;5:100094. doi: 10.1016/j.jmh.2022.100094. PMID: 35434681; PMCID: PMC9010603.		Include	N/A	Yes	Yes	Yes	Yes	No	Yes	Yes	Yes
Brumberg	2021	Brumberg HL, Karr CJ; COUNCIL ON ENVIRONMENTAL HEALTH. Ambient Air Pollution: Health Hazards to Children. Pediatrics. 2021 Jun;147(6):e2021051484. doi: 10.1542/peds.2021-051484. Epub 2021 May 17. PMID: 34001642.		Include
Flood	2017	Flood D, Hawkins J, Rohloff P. A Home-Based Type 2 Diabetes Self-Management Intervention in Rural Guatemala. Prev Chronic Dis. 2017 Aug 10;14:E65. doi: 10.5888/pcd14.170052. PMID: 28796597; PMCID: PMC5553353.		Include
[truncated: 33 more columns]

## Sheet: Giselle
					1. QUALITATIVE STUDIES										2. CASE STUDY/REPORT								3. CASE SERIES										4. QUANTITATIVE STUDIES								5. SYSTEMATIC/SCOPING REVIEWS
First author	Year	Citation		Include/Exclude	1.1: Is there congruity between the stated philosophical perspective and the research methodology?	1.2. Is there congruity between the research methodology and the research question or objectives?	1.3. Is there congruity between the research methodology and the methods used to collect data?	1.4. Is there congruity between the research methodology and the representation and analysis of data?	1.5. Is there congruity between the research methodology and the interpretation of results?	1.6. Is there a statement locating the researcher culturally or theoretically?	1.7. Is the influence of the researcher on the research, and vice- versa, addressed?	1.8. Are participants, and their voices, adequately represented?	1.9. Is the research ethical according to current criteria or, for recent studies, and is there evidence of ethical approval by an appropriate body?	1.10. Do the conclusions drawn in the research report flow from the analysis, or interpretation, of the data?	2.1. Were patient’s demographic characteristics clearly described?	2.2. Was the patient’s history clearly described and presented as a timeline?	2.3. Was the current clinical condition of the patient on presentation clearly described?	2.4. Were diagnostic tests or assessment methods and the results clearly described?	2.5. Was the intervention(s) or treatment procedure(s) clearly described?	2.6. Was the post-intervention clinical condition clearly described?	2.7. Were adverse events (harms) or unanticipated events identified and described?	2.9. Does the case report provide takeaway lessons?	3.1. Were there clear criteria for inclusion in the case series?	3.2.Was the condition measured in a standard, reliable way for all cases included in the case series?	3.3. Were valid methods used for identification of the condition for all cases included in the case series?	3.4.Did the case series have consecutive inclusion of cases?	3.5. Did the case series have complete inclusion of cases?	3.6. Was there clear reporting of the demographics of the cases?	3.7. Was there clear reporting of clinical information of the cases?	3.8. Were the outcomes or follow up results of cases clearly reported?	3.9. Was there clear reporting of the presenting site(s)/clinic(s) demographic information?	3.10. Was statistical analysis appropriate?	4.1. Were the criteria for inclusion in the sample clearly defined?	4.2. Were the study subjects and the setting described in detail?	4.3.Was the exposure measured in a valid and reliable way?	4.4. Were objective, standard criteria used for measurement of the condition?	4.5.Were confounding factors identified?	4.6.Were strategies to deal with confounding factors stated?	4.7.Were the outcomes measured in a valid and reliable way?	4.8. Was appropriate statistical analysis used?	5. 1.Is the review question clearly and explicitly stated?	5.2.Were the inclusion criteria appropriate for the review question?	5.3.Was the search strategy appropriate?	5.4.Were the sources and resources used to search for studies adequate?	5.5.Were the criteria for appraising studies appropriate?	5.6.Was critical appraisal conducted by two or more reviewers independently?	5.7.Were there methods to minimize errors in data extraction?	5.8. Were the methods used to combine studies appropriate?	5.9. Was the likelihood of publication bias assessed?
Blake	2022	Blake D, Thompson J, Chamberlain K, Doyle EE, Kearns N. “I need to have a plan in place”: accessing medications and health treatments during a disaster for people with long-term health conditions. Int J Disaster Risk Reduct. 2022 Nov. doi: 10.1016/j.ijdrr.2022.103411		Include	yes	yes	yes	yes	yes	no	yes	yes	yes	yes
Montesanti	2021	Montesanti S, Fitzpatrick K, Azimi T, McGee T, Fayant B, Albert L. Exploring indigenous ways of coping after a wildfire disaster in northern Alberta, Canada. Qual Health Res. 2021 May 11. doi: 10.1177/10497323211009194		Include	yes	yes	yes	yes	yes	yes	yes	yes	yes	yes
Gichomo	2019	Gichomo G. Improving disaster preparedness and planning for chronic disease populations. ProQuest [Internet]. 2019 [cited 2024 Jul 13]. Available from: https://www.proquest.com/docview/2313405169?%20Theses&amp;fromopenview=true&amp;pq-origsite=gscholar&amp;sourcetype=Dissertations%20		Include	yes	yes	yes	yes	yes	yes	yes	yes	yes	yes
Arrieta	2008	Arrieta MI, Foreman RD, Crook ED, Icenogle ML. Insuring continuity of care for chronic disease patients after a disaster: key preparedness elements. Am J Med Sci. 2008 Aug. doi: 10.1097/MAJ.0b013e318180f209		Include	yes	yes	yes	yes	yes	yes	yes	yes	yes	yes
Pickering	2023	Pickering CJ, O’Sullivan T. Promoting Inclusive Institutional Culture Through Intergenerational Collaboration in Disaster Risk Reduction and Disaster Risk Management. Social Science Research Network [Preprint]. 2023 Aug 8 [cited 2024 Jul 8]. Available from: https://papers.ssrn.com/sol3/papers.cfm?abstract_id=4535331 doi: 10.2139/ssrn.4535331		Include	yes	yes	yes	yes	yes	no	yes	yes	yes	yes
Icenogle	2017	Icenogle M, Eastburn S, Arrieta M. Katrina’s Legacy: Processes for Patient Disaster Preparation have Improved but Important Gaps Remain. Am J Med Sci. 2016 Nov;352(5):455–65.		Include	yes	yes	yes	yes	yes	no	yes	yes	yes	yes
Parmar	2021	Parmar PK, Rawashdah F, Al-Ali N, Abu Al Rub R, Fawad M, Al Amire K, et al. Integrating community health volunteers into non-communicable disease management among Syrian refugees in Jordan: a causal loop analysis. BMJ Open. 2021 Apr 20;11(4):e045455.		Include	yes	yes	yes	yes	yes	no	yes	yes	yes	yes
Arrieta	2014	Arrieta MI, Foreman RD, Crook ED, Icenogle ML. Providing Continuity of Care for Chronic Diseases in the Aftermath of Katrina: From Field Experience to Policy Recommendations. Disaster Med Public Health Prep. 2013 Apr;3(3):174–82.		Include	yes	yes	yes	yes	yes	no	yes	yes	yes	yes
Ryan	2017	Ryan BJ, Franklin RC, Burkle FM, Smith EC, Aitken P, Watt K, et al. The Role of Environmental Health in Understanding and Mitigating Postdisaster Noncommunicable Diseases: The Critical Need for Improved Interdisciplinary Solutions. J Environ Health. 2017;80(5):38–49.		Include	yes	yes	yes	yes	yes	no	yes	yes	yes	yes
Abraham	2023	Abraham S, John SM, Gupta A, Biswas S, Khare MM, Mukherjee P, et al. Primary care for the urban poor in India during the pandemic: Uninterrupted management of non-communicable diseases and home-based care of patients with COVID-19 infection. Front Public Health [Internet]. 2023 Jan 9 [cited 2024 Aug 13];10. Available from: https://www.frontiersin.org/journals/public-health/articles/10.3389/fpubh.…		Include											n/a	n/a	n/a	yes	yes	n/a	no	yes
Andrade	2021	Andrade AQ, Kerr M, Roughead EE. Data-Driven Interventions for an Emergency Preparedness System: A National Experience in Australia. Stud Health Technol Inform. 2024 Jan 25;310:1281–6.		Include											n/a	n/a	n/a	yes	yes	n/a	no	yes
Plumb	2012	Plumb J, Weinstein LC, Brawer R, Scott K. Community-Based partnerships for improving chronic disease management. Prim Care. 2012 Jun. doi: 10.1016/j.pop.2012.03.011		Include																			no	yes	yes	yes	yes	yes	yes	yes	yes	yes
Corbin	2021	Corbin JH, Oyene U, Onya H, Kwamboka M, Amuyunzu-Nyamongo M, Sørensen K, et al. A health promotion approach to emergency management: effective community engagement strategies from five cases. Health Promotion International. 2021 Dec 12. doi: 10.1093/heapro/daab152		Include																			yes	yes	yes	yes	yes	yes	yes	yes	yes	yes
Williams	2018	Williams M, Chandra A, Spears A, Varda D, Wells K, Plough A, et al. Evaluating community partnerships addressing community resilience in Los Angeles, California. Int J Environ Res Public Health. 2018 Mar 27. doi: 10.3390/ijerph15040610		Include																													yes	yes	yes	yes	yes	no	yes	yes
Hou	2024	Hou R, Lian P, Han Z, Yan A. Differences in disaster warning and community engagement between families with and without members suffering from chronic Diseases: the mediating role of satisfaction with warning service. Clim Risk Manag. 2024. doi: 10.1016/j.crm.2024.100607		Include																													yes	yes	yes	yes	yes	no	yes	yes
Subrananiam	2020	Subramaniam P, Villeneuve M. Advancing emergency preparedness for people with disabilities and chronic health conditions in the community: a scoping review. Disabil Rehabil. 2020 Nov;42(22):3256–64.		Include																																					yes	yes	yes	yes	n/a	n/a	yes	yes	n/a
Asgary	2022	Asgary R, Garland V, Ro V, Stribling JC, Waldman R. A systematic review of effective strategies for chronic disease management in humanitarian settings; opportunities and challenges. Prev Med. 2022 Aug. doi: 10.1016/j.ypmed.2022.107154		Include																																					yes	yes	yes	yes	n/a	n/a	yes	yes	n/a
Radhakrishnan	2009	Radhakrishnan K, Jacelon C. Synthesis of literature on strategies for chronic disease management post disasters. J Nurs Healthc Chronic Illn. 2009 Dec 14. doi: 10.1111/j.1752-9824.2009.01033.x		Include																																					yes	yes	yes	yes	n/a	n/a	no	yes	n/a
Chan	2007	Chan E, Sondorp E. Medical interventions following natural disasters: missing out on chronic medical needs. Asia Pac J Public Health. 2007 Mar. doi: 10.1177/101053950701901s08		Include																																					yes	yes	yes	yes	n/a	n/a	no	yes	n/a
Tomio	2014	Tomio J, Sato H. Emergency and disaster preparedness for chronically ill patients: a review of recommendations. Open Access Emerg Med. 2014 Dec 8. doi: 10.2147/OAEM.S48532		Include																																					yes	yes	yes	yes	n/a	n/a	yes	yes	n/a
Hasan	2021	Hasan F, Marsia S, Patel K, Agrawal P, Razzak JA. Effective community-based interventions for the prevention and management of heat-related illnesses: a scoping review. Int J Environ Res Public Health. 2021 Aug 7. doi: 10.3390/ijerph18168362		Include																																					yes	yes	yes	yes	yes	yes	yes	yes	yes
Hassan	2020	Hassan S, Nguyen M, Buchanan M, Grimshaw A, Adams OP, Hassell T, Ragster L, Nunez-Smith M. Management of chronic noncommunicable diseases after natural disasters in the Caribbean: a scoping review. Health Aff. 2020 Dec 1. doi: 10.1377/hlthaff.2020.01119.		Include																																					yes	yes	yes	yes	n/a	n/a	yes	yes	n/a
Ryan	2018	Ryan BJ, Franklin RC, Burkle FM, Smith EC, Aitken P, Watt K, et al. Ranking and prioritizing strategies for reducing mortality and morbidity from noncommunicable diseases post disaster: An Australian perspective. Int J Disaster Risk Reduct. 2018 Mar 1;27:223–38.		Include
Ryan	2016	Ryan BJ, Franklin RC, Burkle Jr FM, Smith E, Watt K, Leggat P. Reducing disaster exacerbated non-communicable diseases through public health infrastructure resilience: perspectives of Australian disaster service providers. PLoS Curr. 2016 December 21. doi: 10.1371/currents.dis.d142f36b6f5eeca806d95266b20fed1f		Include
Carameli	2013	Carameli KA, Eisenman DP, Blevins J, d'Angona B, Glik DC. Planning for chronic disease medications in disaster: perspectives from patients, physicians, pharmacists, and insurers. Disaster Med Public Health Prep [Internet]. 2013 Jun. doi: 10.1001/dmp.2010.46		Include
Yodsuban	2021	Yodsuban P, Nuntaboot K. Community-based flood disaster management for older adults in southern of Thailand: a qualitative study. Int J Nurs Sci. 2021 Sep 5. doi: 10.1016/j.ijnss.2021.08.008		Include
Paudel	2023	Paudel S, Kanbara S. Enhancing healthcare access during disasters and emergencies: Recommendations from Nepali migrants in Japan. Dialogues Health. 2023 Dec 2. doi: 10.1016/j.dialog.2023.100136		Include
Aldrich	2005	Aldrich N, Benson WF. Disaster preparedness and the chronic disease needs of vulnerable older adults. Prev Chronic Dis. 2005 Dec 15; 5(1). Available from: https://www.ncbi.nlm.nih.gov/pmc/articles/PMC2248769/		Include	yes	yes	yes	yes	yes	no	yes	yes	yes	yes
Kopp	2005	Kopp JB, Ball LK, Cohen A, Kenney RJ, Lempert KD, Miller PE, et al. Kidney patient care in disasters: lessons from the hurricanes and earthquake of 2005. Clin J Am Soc Nephrol. 2007 Jun 20. doi: 10.2215/cjn.03481006		Include	yes	yes	yes	yes	yes	no	yes	yes	yes	yes
Nicholls	2015	Nicholls K, Picou JS, Curtis J, Lowman JA. The Utility of Community Health Workers in Disaster Preparedness, Recovery, and Resiliency. J Appl Soc Sci. 2015;9(2):191–202		Include	yes	yes	yes	yes	yes	no	yes	yes	yes	yes
Nicholls	2017	Nicholls K, Picou SJ, McCord SC. Training Community Health Workers to Enhance Disaster Resilience. J Public Health Manag Pract. 2017 Dec;23:S78.		Include	yes	yes	yes	yes	yes	no	yes	yes	yes	yes
McCann	2011	McCann DG. A Review of Hurricane Disaster Planning for the Elderly. World Med Health Policy. 2011;3(1):1–26.		Include	yes	yes	yes	yes	yes	no	yes	yes	yes	yes
Schnall	2019	Schnall AH, Roth JJ, Ekpo LL, Guendel I, Davis M, Ellis EM. Disaster-Related Surveillance Among US Virgin Islands (USVI) Shelters During the Hurricanes Irma and Maria Response. Disaster Med Public Health Prep. 2019 Feb;13(1):38–43.		Include
Ryan	2015	Ryan BJ, Franklin RC, Burkle FM, Watt K, Aitken P, Smith EC, Leggat P. Analyzing the impact of severe tropical cyclone Yasi on public health infrastructure and the management of noncommunicable diseases. Prehosp Disaster Med. 2015 Feb;30(1):28-37. doi: 10.1017/S1049023X1400137X. Epub 2014 Dec 29. PMID: 25544290.		Include	yes	yes	yes	yes	yes	yes	yes	yes	yes	yes
Toner	2017	Toner ES, McGinty M, Schoch-Spana M, Rose DA, Watson M, Echols E, Carbone EG. A Community Checklist for Health Sector Resilience Informed by Hurricane Sandy. Health Secur. 2017 Jan/Feb;15(1):53-69. doi: 10.1089/hs.2016.0079. PMID: 28192055; PMCID: PMC5551499.		Include
Ochi	2014	Ochi S, Hodgson S, Landeg O, Mayner L, Murray V. Disaster-driven evacuation and medication loss: a systematic literature review. PLoS Curr. 2014 Jul 18;6:ecurrents.dis.fa417630b566a0c7dfdbf945910edd96. doi: 10.1371/currents.dis.fa417630b566a0c7dfdbf945910edd96. PMID: 25642363; PMCID: PMC4169391.		Include																																					yes	yes	yes	yes	yes	yes	yes	yes	yes
Hossain	2024	Hossain A, Chowdhury AT, Mahbub M, Khan M, Rahman T, et al. (2024) Natural disasters, livelihood, and healthcare challenges of the people of a riverine island in Bangladesh: A mixed-method exploration. PLOS ONE 19(3): e0298854. https://doi.org/10.1371/journal.pone.0298854		Include
Ji	2023	China’s public health initiatives for climate change adaptation Ji, John S. et al. The Lancet Regional Health – Western Pacific, Volume 40, 100965		Include											n/a	n/a	n/a	yes	yes	n/a	yes	yes
Linares	2023	Linares C, Díaz J, Negev M, Martínez GS, Debono R, Paz S. Impacts of climate change on the public health of the Mediterranean Basin population - Current situation, projections, preparedness and adaptation. Environ Res. 2020 Mar;182:109107. doi: 10.1016/j.envres.2019.109107. Epub 2020 Jan 7. PMID: 32069750.		Include	yes	yes	yes	yes	yes	yes	yes	yes	yes	yes
Albright	2009	Organizing a strategic public health approach to addressing diabetes during disasters Albright, A. et al. Canadian Journal of Diabetes, Volume 33, Issue 3, 201		Include											n/a	n/a	n/a	yes	yes	n/a	yes	yes
Bush	2011	Bush KF, Luber G, Kotha SR, Dhaliwal RS, Kapil V, Pascual M, Brown DG, Frumkin H, Dhiman RC, Hess J, Wilson ML, Balakrishnan K, Eisenberg J, Kaur T, Rood R, Batterman S, Joseph A, Gronlund CJ, Agrawal A, Hu H. Impacts of climate change on public health in India: future research directions. Environ Health Perspect. 2011 Jun;119(6):765-70. doi: 10.1289/ehp.1003000. Epub 2011 Jan 27. PMID: 21273162;…		Include	yes	yes	yes	yes	yes	no	yes	yes	yes	yes
Kingsley	2019	Kingsley M; EcoHealth Ontario. Commentary - Climate change, health and green space co-benefits. Health Promot Chronic Dis Prev Can. 2019 Apr;39(4):131-135. doi: 10.24095/hpcdp.39.4.04. PMID: 31021064; PMCID: PMC6553580.		Include
Ghazanchaei	2023	Ghazanchaei E, Allahbakhshi K, Khorasani-Zavareh D, Aghazadeh-Attari J, Mohebbi I. Challenges in Providing Care for Patients with Chronic Diseases during Disasters: A Qualitative Study with Focus on Diabetes and Chronic Respiratory Diseases in Iran. Tanaffos. 2023 Jan;22(1):83-101. PMID: 37920319; PMCID: PMC10618573.		Include	yes	yes	yes	yes	yes	no	yes	yes	yes	yes
Ansbro	2022	Ansbro É, Issa R, Willis R, Blanchet K, Perel P, Roberts B. Chronic NCD care in crises: A qualitative study of global experts' perspectives on models of care for hypertension and diabetes in humanitarian settings. J Migr Health. 2022 Mar 24;5:100094. doi: 10.1016/j.jmh.2022.100094. PMID: 35434681; PMCID: PMC9010603.		Include	yes	yes	yes	yes	yes	no	yes	yes	yes	yes
Brumberg	2021	Brumberg HL, Karr CJ; COUNCIL ON ENVIRONMENTAL HEALTH. Ambient Air Pollution: Health Hazards to Children. Pediatrics. 2021 Jun;147(6):e2021051484. doi: 10.1542/peds.2021-051484. Epub 2021 May 17. PMID: 34001642.		Include	yes	yes	yes	yes	yes	no	yes	yes	yes	yes
Flood	2017	Flood D, Hawkins J, Rohloff P. A Home-Based Type 2 Diabetes Self-Management Intervention in Rural Guatemala. Prev Chronic Dis. 2017 Aug 10;14:E65. doi: 10.5888/pcd14.170052. PMID: 28796597; PMCID: PMC5553353.		Include
[truncated: 33 more columns]
