# Supplementary material for: Community-based solutions for chronic disease management during natural disasters: A systematic review
Source: PLOS Glob Public Health. 2025 Aug 1;5(8):e0004997. doi: 10.1371/journal.pgph.0004997 (PMC12316207; doi:10.1371/journal.pgph.0004997)
Supplement: S2 Data — (XLSX) [file pgph.0004997.s005.xlsx]

## Sheet: Final
Authors	Title	Year	Passed Title/Abstract screen?	Passed Full-text screen?	Reason for exclusion for articles that passed title/abstract but not full-text?	Sum of Title/Abstract Passes =	Sum of Title/Abstract + Full-Text Passes =	JBICA Tool Pass? Quality/bias assessment	Final Sum of selected studies	Data synthesis: if 3 or more studies mention the same theme, theme is included as a solution category
Arrieta, Martha I; Foreman, Rachel D; Crook, Errol D; Icenogle, Marjorie L;	Insuring continuity of care for chronic disease patients after a disaster: key preparedness elements	2008	Yes	Yes		52	46	Yes	46	Patient Education, Continuity of Medication Management, Stakeholder Collaboration, Transportation Access, Language Accessibility
Gichomo, Gladys;	Improving Disaster Preparedness and Planning for Chronic Disease Populations	2019	Yes	Yes		-12 for citation searching		Yes		Stakeholder Collaboration, Patient Education, Digital Health
Arrieta, Martha I; Foreman, Rachel D; Crook, Errol D; Icenogle, Marjorie L;	Providing continuity of care for chronic diseases in the aftermath of Katrina: from field experience to policy recommendations	2009	Yes	Yes		40 passes from pubmed/embase		Yes		Continuity of Medication Management, Patient Education, Transportation Access
Carameli, Kelley A; Eisenman, David P; Blevins, Joy; d'Angona, Brian; Glik, Deborah C;	Planning for chronic disease medications in disaster: perspectives from patients, physicians, pharmacists, and insurers	2013	Yes	Yes				Yes		Stakeholder Collaboration
Radhakrishnan, Kavita; Jacelon, Cynthia;	Synthesis of literature on strategies for chronic disease management post disasters	2009	Yes	Yes				Yes		Stakeholder Collaboration, Digital Health, Continuity of Medication Management
Brown, David W; Young, Stacy L; Engelgau, Michael M; Mensah, George A;	Evidence-based approach for disaster preparedness authorities to inform the contents of repositories for prescription medications for chronic disease management and control	2008	No	No
Kim, Kyounghae; Choi, Janet S; Choi, Eunsuk; Nieman, Carrie L; Joo, Jin Hui; Lin, Frank R; Gitlin, Laura N; Han, Hae-Ra;	Effects of community-based health worker interventions to improve chronic disease management and care among vulnerable populations: a systematic review	2016	Yes	No	Study was not relevant enough to natural disaster contexts
Miller, Andrew C; Arquilla, Bonnie;	Chronic diseases and natural hazards: impact of disasters on diabetic, renal, and cardiac patients	2008	No	No
Ko, Jean Y; Strine, Tara W; Allweiss, Pamela;	Chronic conditions and household preparedness for public health emergencies: Behavioral Risk Factor Surveillance System, 2006-2010	2014	No	No
Subramaniam, Parvathi; Villeneuve, Michelle;	Advancing emergency preparedness for people with disabilities and chronic health conditions in the community: a scoping review	2020	Yes	Yes				Yes		Patient Education
Arrieta, M; Foreman, R; Crook, E; Icenogle, Marjorie L; Nelson, Susan Y; Henry, Tracey; II, MS; Nicole Guidry, BSW; McLean, Mary;	A network approach to facilitating continuity of care for patients with chronic diseases in the aftermath of a natural disaster	2007	No	No
McGowan, Patrick T;	Self-management education and support in chronic disease management	2012	No	No
Willis, Cameron D; Riley, Barbara L; Herbert, Carol P; Best, Allan;	Networks to strengthen health systems for chronic disease prevention	2013	No	No
Chan, Emily Ying Yang; Southgate, Rosamund J;	Responding to chronic disease needs following disasters: A rethink using the Human Security approach	2014	No	No
Hacker, Karen A; Briss, Peter A; Richardson, Lisa; Wright, Janet; Petersen, Ruth;	Peer reviewed: COVID-19 and chronic disease: the impact now and in the future	2021	No	No
Ghazanchaei, Elham; Allahbakhshi, Kiyoumars; Khorasani-Zavareh, Davoud; Aghazadeh-Attari, Javad; Mohebbi, Iraj;	Challenges in providing care for patients with chronic diseases during disasters: a qualitative study with focus on diabetes and chronic respiratory diseases in Iran	2023	Yes	Yes				Yes		Patient Education, Language Accessibility
Harris, Mark; Kidd, Michael; Snowdon, Teri;	New models of primary and community care to meet the challenges of chronic disease prevention and management: a discussion paper for NHHRC	2008	No	No
Stuart, Mary; Weinrich, Michael;	Integrated health system for chronic disease management: lessons learned from France	2004	No	No
Nicholls, Keith; Picou, J Steven; Curtis, Joycelyn; Lowman, Janel A;	The utility of community health workers in disaster preparedness, recovery, and resiliency	2015	Yes	Yes				Yes		Patient Education, Psychosocial Support
Chan, EYY; Sondorp, E;	Medical interventions following natural disasters: missing out on chronic medical needs	2007	Yes	Yes				Yes		Patient Education, Digital Health, Continuity of Medication Management, Stakeholder Collaboration
Hassan, Saria; Nguyen, Mytien; Buchanan, Morgan; Grimshaw, Alyssa; Adams, Oswald P; Hassell, Trevor; Ragster, LaVerne; Nunez-Smith, Marcella;	Management Of Chronic Noncommunicable Diseases After Natural Disasters In The Caribbean: A Scoping Review: A scoping review of literature published between 1974 and 2020 examining the burden and management of chronic noncommunicable diseases after natural disasters in the Caribbean.	2020	Yes	Yes				Yes		Continuity of Medication Management, Stakeholder Collaboration, Patient Education, Digital Health, Psychosocial Support
Mercer, Victoria;	Chronic disease management	2010	No	No
Busse, Reinhard; Blümel, Miriam; Scheller-Kreinsen, David; Zentner, Annette;	Tackling chronic disease in Europe	2010	No	No
Airhihenbuwa, Collins O; Tseng, Tung-Sung; Sutton, Victor D; Price, LeShawndra;	Non–Peer Reviewed: Global Perspectives on Improving Chronic Disease Prevention and Management in Diverse Settings	2021	No	No
Icenogle, Marjorie; Eastburn, Sasha; Arrieta, Martha;	Katrina’s legacy: Processes for patient disaster preparation have improved but important gaps remain	2016	Yes	Yes				Yes		Continuity of Medication Management, Patient Education
Padilla, Mark; Rodríguez-Madera, Sheilla L; Varas-Díaz, Nelson; Grove, Kevin; Rivera, Sergio; Rivera, Kariela; Contreras, Violeta; Ramos, Jeffrey; Vargas-Molina, Ricardo;	Red tape, slow emergency, and chronic disease management in post-María Puerto Rico	2022	No	No
Mazzucca, Stephanie; Arredondo, Elva M; Hoelscher, Deanna M; Haire-Joshu, Debra; Tabak, Rachel G; Kumanyika, Shiriki K; Brownson, Ross C;	Expanding implementation research to prevent chronic diseases in community settings	2021	No	No
Board on Health Sciences Policy; Committee on Post-Disaster Recovery of a Community's Public Health; Medical; Social Services;	Healthy, resilient, and sustainable communities after disasters: strategies, opportunities, and planning for recovery	2015	No	No
Ryan, Benjamin J; Franklin, Richard C; Burkle Jr, Frederick M; Aitken, Peter; Smith, Erin; Watt, Kerrianne; Leggat, Peter;	Reducing disaster exacerbated non-communicable diseases through public health infrastructure resilience: perspectives of Australian disaster service providers	2016	Yes	Yes				Yes		Digital Health, Stakeholder Collaboration, Intergenerational Engagement
Ryan, Benjamin J; Franklin, Richard C; Burkle, Frederick M; Smith, Erin C; Aitken, Peter; Watt, Kerrianne; Leggat, Peter A;	Ranking and prioritizing strategies for reducing mortality and morbidity from noncommunicable diseases post disaster: An Australian perspective	2018	Yes	Yes				Yes		Transportation Access, Continuity of Medication Management, Patient Education, Digital Health, Stakeholder Collaboration
Nicholls, Keith; Picou, Steven J; McCord, Selena C;	Training community health workers to enhance disaster resilience	2017	Yes	Yes				Yes		Patient Education
McCann, David GC;	A review of hurricane disaster planning for the elderly	2011	Yes	Yes				Yes		Patient Education, Digital Health, Transportation Access, Stakeholder Collaboration
Wilcox, Misty;	Nutritional management of individuals with chronic disease and vulnerable populations following a disaster	2016	No	No
Langmaid, Leanne; Ratner, Leah; Huysman, Colleen; Curran, Sarah; Uluer, Ahmet;	Supporting the medically fragile: individualized approach to empowering Young adults with chronic disease during the COVID-19 pandemic	2020	No	No
Kothari, Anita; Gore, Dana; MacDonald, Marjorie; Bursey, Gayle; Allan, Diane; Scarr, Jennifer; Renewal of Public Health Systems Research Team;	Chronic disease prevention policy in British Columbia and Ontario in light of public health renewal: a comparative policy analysis	2013	No	No
Lorig, Kate; Ritter, Philip L; Plant, Kathryn; Laurent, Diana D; Kelly, Pauline; Rowe, Sally;	The South Australia health chronic disease self-management Internet trial	2013	Yes	No	Study was not relevant enough to natural disaster contexts
Ryan, Benjamin J; Franklin, Richard C; Burkle, Frederick M; Watt, Kerrianne; Aitken, Peter; Smith, Erin C; Leggat, Peter;	Analyzing the impact of severe tropical Cyclone Yasi on public health infrastructure and the management of noncommunicable diseases	2015	Yes	Yes				Yes		Stakeholder Collaboration, Digital Health
Smidth, Margrethe; Christensen, Morten Bondo; Olesen, Frede; Vedsted, Peter;	Developing an active implementation model for a chronic disease management program	2013	No	No
Brault, Marie A; Vermund, Sten H; Aliyu, Muktar H; Omer, Saad B; Clark, Dave; Spiegelman, Donna;	Leveraging HIV care Infrastructures for integrated chronic disease and pandemic management in sub-Saharan Africa	2021	No	No
Fisher, Edwin B; Bhushan, Nivedita L; Coufal, Muchieh Maggy; Kowitt, Sarah D; Parada, Humberto; Sokol, Rebeccah L; Tang, Patrick Yao; Urlaub, Diana M; Graham, Jullie Tran;	Peer support in prevention, chronic disease management, and well-being	2018	No	No
Seixas, Azizi A; Olaye, Iredia M; Wall, Stephen P; Dunn, Pat;	Optimizing healthcare through digital health and wellness solutions to meet the needs of patients with chronic disease during the COVID-19 era	2021	No	No
Kelly, Michelle D;	Self‐management of chronic disease and hospital readmission: a care transition strategy	2011	No	No
Kendzerska, Tetyana; Zhu, David T; Gershon, Andrea S; Edwards, Jodi D; Peixoto, Cayden; Robillard, Rebecca; Kendall, Claire E;	The effects of the health system response to the COVID-19 pandemic on chronic disease management: a narrative review	2021	No	No
Boehmer, Kasey R; Gionfriddo, Michael R; Rodriguez-Gutierrez, Rene; Dabrh, Abd Moain Abu; Leppin, Aaron L; Hargraves, Ian; May, Carl R; Shippee, Nathan D; Castaneda-Guarderas, Ana; Palacios, Claudia Zeballos;	Patient capacity and constraints in the experience of chronic disease: a qualitative systematic review and thematic synthesis	2016	No	No
Barwick, Melanie Anne; Keefe, Anya R; Witzel, Janelle;	Developing a community of practice model for cancer and chronic disease prevention	2015	No	No
Mead, Erin L; Gittelsohn, Joel; Roache, Cindy; Corriveau, André; Sharma, Sangita;	A community-based, environmental chronic disease prevention intervention to improve healthy eating psychosocial factors and behaviors in indigenous populations in the Canadian Arctic	2013	Yes	No	Study was not relevant enough to natural disaster contexts
Ryan, Benjamin J; Franklin, Richard C; Burkle Jr, Frederick M; Smith, Erin C; Aitken, Peter; Watt, Kerrianne; Leggat, Peter A;	The role of environmental health in understanding and mitigating postdisaster noncommunicable diseases: The critical need for improved interdisciplinary solutions	2017	Yes	Yes				Yes		Patient Education, Digital Health, Stakeholder Collaboration, NCD-Ready Alerts & Shelters
Koehlmoos, Tracey Pérez; Anwar, Shahela; Cravioto, Alejandro;	Global health: chronic diseases and other emergent issues in global health	2011	No	No
Vodovotz, Yoram; Barnard, Neal; Hu, Frank B; Jakicic, John; Lianov, Liana; Loveland, David; Buysse, Daniel; Szigethy, Eva; Finkel, Toren; Sowa, Gwendolyn;	Prioritized research for the prevention, treatment, and reversal of chronic disease: recommendations from the lifestyle medicine research summit	2020	No	No
Nicholls, Keith; Picou, J Steven; Lowman, Janel;	Enhancing the Utility of Community Health Workers in Disaster Preparedness, Resiliency, and Recovery	2014	No	No
Haslbeck, Jörg; Zanoni, Sylvie; Hartung, Uwe; Klein, Margot; Gabriel, Edith; Eicher, Manuela; Schulz, Peter J;	Introducing the chronic disease self-management program in Switzerland and other German-speaking countries: findings of a cross-border adaptation using a multiple-methods approach	2015	No	No
Balasuriya, Lilanthi; Briss, Peter A; Twentyman, Evelyn; Wiltz, Jennifer L; Richardson, Lisa C; Bigman, Elizabeth T; Wright, Janet S; Petersen, Ruth; Hannan, Casey J; Thomas, Craig W;	Impacts of the COVID-19 pandemic on nationwide chronic disease prevention and health promotion activities	2023	No	No
Ryan, Benjamin; Franklin, Richard C; Burkle Jr, Frederick M; Aitken, Peter; Smith, Erin; Watt, Kerrianne; Leggat, Peter;	Identifying and describing the impact of cyclone, storm and flood related disasters on treatment management, care and exacerbations of non-communicable diseases and the implications for public health	2015	No	No
Pitchalard, Khanittha; Moonpanane, Katemanee; Wimolphan, Pawadee; Singkhorn, Onnalin; Wongsuraprakit, Sathit;	Implementation and evaluation of the peer-training program for village health volunteers to improve chronic disease management among older adults in rural Thailand	2022	Yes	No	Study was not relevant enough to natural disaster contexts
Tomioka, Michiyo; Braun, Kathryn L;	Examining sustainability factors for organizations that adopted Stanford’s Chronic Disease Self-Management Program	2015	No	No
Bury, Michael; Newbould, Jennifer; Taylor, David;	A rapid review of the current state of knowledge regarding lay-led self-management of chronic illness: evidence review	2005	No	No
Bashshur, Rashid L; Shannon, Gary W; Smith, Brian R; Alverson, Dale C; Antoniotti, Nina; Barsan, William G; Bashshur, Noura; Brown, Edward M; Coye, Molly J; Doarn, Charles R;	The empirical foundations of telemedicine interventions for chronic disease management	2014	No	No
Kendall, Sally; Wilson, Patricia M; Procter, Susan; Brooks, Fiona; Bunn, Frances; Gage, Heather; McNeilly, Elaine;	The nursing contribution to chronic disease management: a whole systems approach: Report for the National Institute for Health Research Service Delivery and Organisation programme	2010	No	No
Adair, Richard; Wholey, Douglas R; Christianson, Jon; White, Katie M; Britt, Heather; Lee, Suhna;	Improving chronic disease care by adding laypersons to the primary care team: a parallel randomized trial	2013	No	No
Butterfoss, Frances Dunn;	Evaluating partnerships to prevent and manage chronic disease	2009	No	No
Greer, Nancy; Bolduc, Jennifer; Geurkink, Eric; Rector, Thomas; Olson, Kimberly; Koeller, Eva; MacDonald, Roderick; Wilt, Timothy J;	Pharmacist-led chronic disease management: a systematic review of effectiveness and harms compared with usual care	2016	No	No
Mohammed, KI; Zaidan, AA; Zaidan, BB; Albahri, Osamah Shihab; Alsalem, MA; Albahri, Ahmed Shihab; Hadi, Ali; Hashim, M;	Real-time remote-health monitoring systems: a review on patients prioritisation for multiple-chronic diseases, taxonomy analysis, concerns and solution procedure	2019	No	No
Higgins, Rosemary; Murphy, Barbara; Worcester, Marian; Daffey, Angela;	Supporting chronic disease self-management: translating policies and principles into clinical practice	2012	No	No
Lamberti-Castronuovo, A; Valente, M; Barone-Adesi, F; Hubloue, I; Ragazzoni, L;	Primary health care disaster preparedness: a review of the literature and the proposal of a new framework	2022	No	No
Avchen, Rachel Nonkin; Kosmos, Christine; LeBlanc, Tanya Telfair;	Community preparedness for public health emergencies: Introduction and contents of the volume	2019	No	No
Weigl, Bernhard H; Neogi, Tina; McGuire, Helen;	Point-of-care diagnostics in low-resource settings and their impact on care in the age of the noncommunicable and chronic disease epidemic	2014	No	No
Acosta, Joie; Chandra, Anita;	Harnessing a community for sustainable disaster response and recovery: An operational model for integrating nongovernmental organizations	2013	No	No
Tsasis, Peter; Bains, Jatinder;	Management of complex chronic disease: facing the challenges in the Canadian health-care system	2008	No	No
Ng, Ryan; Sutradhar, Rinku; Kornas, Kathy; Wodchis, Walter P; Sarkar, Joykrishna; Fransoo, Randall; Rosella, Laura C;	Development and validation of the Chronic Disease Population Risk Tool (CDPoRT) to predict incidence of adult chronic disease	2020	No	No
Ansbro, Éimhín; Issa, Rita; Willis, Ruth; Blanchet, Karl; Perel, Pablo; Roberts, Bayard;	Chronic NCD care in crises: a qualitative study of global experts’ perspectives on models of care for hypertension and diabetes in humanitarian settings	2022	Yes	Yes				Yes		Stakeholder Collaboration, Transportation Access
Chouinard, Maud-Christine; Hudon, Catherine; Dubois, Marie-France; Roberge, Pasquale; Loignon, Christine; Tchouaket, Éric; Fortin, Martin; Couture, Éva-Marjorie; Sasseville, Maxime;	Case management and self-management support for frequent users with chronic disease in primary care: a pragmatic randomized controlled trial	2013	No	No
Kim, Yong-Chan; Moran, Meghan B; Wilkin, Holley A; Ball-Rokeach, Sandra J;	Integrated connection to neighborhood storytelling network, education, and chronic disease knowledge among African Americans and Latinos in Los Angeles	2011	No	No
Pullyblank, Kristin; Brunner, Wendy; Wyckoff, Lynae; Krupa, Nicole; Scribani, Melissa; Strogatz, David;	Implementation of evidence-based disease self-management programs in a rural region: leveraging and linking community and health care system assets	2022	No	No
Yodsuban, Pairin; Nuntaboot, Khanitta;	Community-based flood disaster management for older adults in southern of Thailand: A qualitative study	2021	Yes	Yes				Yes		Digital Health, Patient Education, Intergenerational Engagement, Psychosocial Support
Pichon, Adrienne; Schiffer, Kayla; Horan, Emma; Massey, Bria; Bakken, Suzanne; Mamykina, Lena; Elhadad, Noemie;	Divided we stand: the collaborative work of patients and providers in an enigmatic chronic disease	2021	No	No
Vanderford, Marsha L; Nastoff, Teresa; Telfer, Jana L; Bonzo, Sandra E;	Emergency communication challenges in response to Hurricane Katrina: Lessons from the Centers for Disease Control and Prevention	2007	No	No
Miller, Aaron S; Cafazzo, Joseph A; Seto, Emily;	A game plan: Gamification design principles in mHealth applications for chronic disease management	2016	No	No
Liaw, Siaw Teng; Lau, Phyllis; Pyett, Priscilla; Furler, John; Burchill, Marlene; Rowley, Kevin; Kelaher, Margaret;	Successful chronic disease care for Aboriginal Australians requires cultural competence	2011	No	No
Rosenthal, Michael P; Butterfoss, Frances D; Doctor, Linda Jo; Gilmore, Lisa A; Krieger, James W; Meurer, John R; Vega, Ivonne;	The coalition process at work: Building care coordination models to control chronic disease	2006	No	No
Li, Xianglin; Jiang, Mingzhu; Peng, Yingying; Shen, Xiao; Jia, Erping; Xiong, Juyang;	Community residents’ preferences for chronic disease management in Primary Care Facilities in China: a stated preference survey	2021	No	No
Saitz, Richard; Larson, Mary Jo; LaBelle, Colleen; Richardson, Jessica; Samet, Jeffrey H;	The case for chronic disease management for addiction	2008	No	No
Zhang, Yi-fan; Gou, Ling; Zhou, Tian-shu; Lin, De-nan; Zheng, Jing; Li, Ye; Li, Jing-song;	An ontology-based approach to patient follow-up assessment for continuous and personalized chronic disease management	2017	No	No
Celler, Branko G; Sparks, Ross; Nepal, Surya; Alem, Leila; Varnfield, Marlien; Li, Jane; Jang-Jaccard, Julian; McBride, Simon J; Jayasena, Rajiv;	Design of a multi-site multi-state clinical trial of home monitoring of chronic disease in the community in Australia	2014	No	No
Schröders, Julia; Wall, Stig; Hakimi, Mohammad; Dewi, Fatwa Sari Tetra; Weinehall, Lars; Nichter, Mark; Nilsson, Maria; Kusnanto, Hari; Rahajeng, Ekowati; Ng, Nawi;	How is Indonesia coping with its epidemic of chronic noncommunicable diseases? A systematic review with meta-analysis	2017	No	No
Jackson, Suzanne F; Fazal, Nadia; Gravel, Geneviève; Papowitz, Heather;	Evidence for the value of health promotion interventions in natural disaster management	2017	No	No
Adams, Karen; Paasse, Gail; Clinch, Darren;	Peer-support preferences and readiness-to-change behaviour for chronic disease prevention in an urban indigenous population	2011	No	No
Clarke, Janice L; Bourn, Scott; Skoufalos, Alexis; Beck, Eric H; Castillo, Daniel J;	An innovative approach to health care delivery for patients with chronic conditions	2017	No	No
Washington, Tiffany R; Hilliard, Tandrea S; Mingo, Chivon A; Hall, Rasheeda K; Smith, Matthew Lee; Lea, Janice I;	Organizational readiness to implement the chronic disease self-management program in dialysis facilities	2018	No	No
Collaborative, OHTAC OCDM;	Optimizing chronic disease management in the community (outpatient) setting (OCDM): an evidentiary framework	2013	No	No
Slagle, Michelle L; Icenogle, DPA Marjorie L; Arrieta, Martha;	Disaster Preparation in the Florida Panhandle		No	No
McGinty, Emma E; Seewald, Nicholas J; Bandara, Sachini; Cerdá, Magdalena; Daumit, Gail L; Eisenberg, Matthew D; Griffin, Beth Ann; Igusa, Tak; Jackson, John W; Kennedy-Hendricks, Alene;	Scaling interventions to manage chronic disease: innovative methods at the intersection of health policy research and implementation science	2024	No	No
Schiavo, Renata; May Leung, May; Brown, Mason;	Communicating risk and promoting disease mitigation measures in epidemics and emerging disease settings	2014	No	No
Luck, Kerrie E; Doucet, Shelley; Luke, Alison;	Occupational disruption during a pandemic: Exploring the experiences of individuals living with chronic disease	2022	No	No
Ochi, Sae; Hodgson, Susan; Landeg, Owen; Mayner, Lidia; Murray, Virginia;	Disaster-driven evacuation and medication loss: a systematic literature review	2014	Yes	Yes				Yes		Patient Education, Continuity of Medication Management, Stakeholder Collaboration, NCD-Ready Alerts & Shelters
Haynes, Sarah; Kim, Katherine K;	A mobile care coordination system for the management of complex chronic disease	2016	No	No
Towfighi, Amytis; Cheng, Eric M; Ayala-Rivera, Monica; McCreath, Heather; Sanossian, Nerses; Dutta, Tara; Mehta, Bijal; Bryg, Robert; Rao, Neal; Song, Shlee;	Randomized controlled trial of a coordinated care intervention to improve risk factor control after stroke or transient ischemic attack in the safety net: Secondary stroke prevention by Uniting Community and Chronic care model teams Early to End Disparities (SUCCEED)	2017	No	No
Fernandes, Leiliane Teixeira Bento; Nóbrega, Vanessa Medeiros da; Silva, Maria Elizabete de Amorim; Machado, Amanda Narciso; Collet, Neusa;	Supported self-care for children and adolescents with chronic disease and their families	2017	No	No
Morgan, Mary Anne; Lifshay, Jennifer;	Community engagement in public health	2006	No	No
Toner, Eric S; McGinty, Meghan; Schoch-Spana, Monica; Rose, Dale A; Watson, Matthew; Echols, Erin; Carbone, Eric G;	A community checklist for health sector resilience informed by Hurricane Sandy	2017	Yes	Yes				Yes		Continuity of Medication Management
Valencia I., Lumpuy-Castillo J., Magalhaes G., S√°nchez-Ferrer C.F., Lorenzo √ì., Peir√≥ C.	Mechanisms of endothelial activation, hypercoagulation and thrombosis in COVID-19: a link with diabetes mellitus	2024	No	No
Li X.-C., Qian H.-R., Zhang Y.-Y., Zhang Q.-Y., Liu J.-S., Lai H.-Y., Zheng W.-G., Sun J., Fu B., Zhou X.-N., Zhang X.-X.	Optimal decision-making in relieving global high temperature-related disease burden by data-driven simulation	2024	No	No
Naghavi M., Ong K.L., Aali A., Ababneh H.S., Abate Y.H., Abbafati C., Abbasgholizadeh R., Abbasian M., Abbasi-Kangevari M., Abbastabar H., Abd ElHafeez S., Abdelmasseh M., Abd-Elsalam S., Abdelwahab A., Abdollahi M., Abdollahifar M.-A., Abdoun M., Abdulah D.M., Abdullahi A., Abebe M., Abebe S.S., Abedi A., Abegaz K.H., Abhilash E.S., Abidi H., Abiodun O., Aboagye R.G., Abolhassani H., Abolmaali M…	Global burden of 288 causes of death and life expectancy decomposition in 204 countries and territories and 811 subnational locations, 1990‚Äì2021: a systematic analysis for the Global Burden of Disease Study 2021	2024	No	No
Yoo S.G.K., Chung G.S., Bahendeka S.K., Sibai A.M., Damasceno A., Farzadfar F., Rohloff P., Houehanou C., Norov B., Karki K.B., Azangoukhyavy M., Marcus M.E., Aryal K.K., Brant L.C.C., Theilmann M., C√≠fkov√° R., Lunet N., Gurung M.S., Mwangi J.K., Martins J., Haghshenas R., Sturua L., Vollmer S., B√§rnighausen T., Atun R., Sussman J.B., Singh K., Moghaddam S.S., Guwatudde D., Geldsetzer P., Mann…	Global Prevalence of Aspirin Use for Primary Prevention of Cardiovascular Disease: A Cross-Sectional Study of Nationally Representative, Individual-Level Data	2024	No	No
Hossain A., Chowdhury A.T., Mahbub M., Khan M., Rahman T., Bin Sharif A., Hijazi H., Alameddine M.	Natural disasters, livelihood, and healthcare challenges of the people of a riverine island in Bangladesh: A mixed-method exploration	2024	Yes	Yes				Yes		Patient Education
Siddiquee N.A., Hamiduzzaman M., McLaren H., Patmisari E.	Older women's experience with COVID-19 pandemic: A study of risk perception and coping among culturally and linguistically diverse population in South Australia	2024	No	No
Andrade A.Q., Kerr M., Roughead E.E.	Data-Driven Interventions for an Emergency Preparedness System: A National Experience in Australia	2024	Yes	Yes				Yes		Digital Health
Misra R., Kirk B., Shawley-Brzoska S., Totzkay D., Morton C., Kuhn S., Harris M., McMillion M., Darling E.	Educational Intervention to Increase COVID-19 Vaccine Uptake in Rural Patients with Chronic Diseases: Lessons Learned from An Innovative Academic‚ÄìCommunity Partnership	2024	No	No
Banerjee M., Chadha S., Sanyal S., Mukherjee S.	A Comprehensive Review of the Status and Challenges in the Genesis of COVID 19 Vaccination Strategies	2024	No	No
Bastani P., Sadeghkhani O., Bikine P., Mehralian G., Samadbeik M., Ravangard R.	Medication supply chain resilience during disasters: exploration of causes, strategies, and consequences applying Strauss and Corbin's approach to the grounded theory	2023	No	No
Ji J.S., Xia Y., Liu L., Zhou W., Chen R., Dong G., Hu Q., Jiang J., Kan H., Li T., Li Y., Liu Q., Liu Y., Long Y., Lv Y., Ma J., Ma Y., Pelin K., Shi X., Tong S., Xie Y., Xu L., Yuan C., Zeng H., Zhao B., Zheng G., Liang W., Chan M., Huang C.	China's public health initiatives for climate change adaptation	2023	Yes	Yes				Yes		Digital Health, Transportation Access
Bremer E., Arbour-Nicitopoulos K.P., Tsui B., Ginis K.A.M., Moore S.A., Best K.L., Voss C.	Feasibility and Utility of a Fitbit Tracker Among Ambulatory Children and Youth With Disabilities	2023	No	No
Yoo S.G.K., Chung G.S., Bahendeka S.K., Sibai A.M., Damasceno A., Farzadfar F., Rohloff P., Houehanou C., Norov B., Karki K.B., Azangou-Khyavy M., Marcus M.E., Aryal K.K., Brant L.C.C., Theilmann M., C√≠fkov√° R., Lunet N., Gurung M.S., Mwangi J.K., Martins J., Haghshenas R., Sturua L., Vollmer S., B√§rnighausen T., Atun R., Sussman J.B., Singh K., Saeedi Moghaddam S., Guwatudde D., Geldsetzer P.…	Aspirin for Secondary Prevention of Cardiovascular Disease in 51 Low-, Middle-, and High-Income Countries	2023	No	No
Ong K.L., Stafford L.K., McLaughlin S.A., Boyko E.J., Vollset S.E., Smith A.E., Dalton B.E., Duprey J., Cruz J.A., Hagins H., Lindstedt P.A., Aali A., Abate Y.H., Abate M.D., Abbasian M., Abbasi-Kangevari Z., Abbasi-Kangevari M., ElHafeez S.A., Abd-Rabu R., Abdulah D.M., Abdullah A.Y.M., Abedi V., Abidi H., Aboagye R.G., Abolhassani H., Abu-Gharbieh E., Abu-Zaid A., Adane T.D., Adane D.E., Addo I…	Global, regional, and national burden of diabetes from 1990 to 2021, with projections of prevalence to 2050: a systematic analysis for the Global Burden of Disease Study 2021	2023	No	No
Whelan J., Hillenaar M., Fraser P., Allender S., Jackson M., Strugnell C., Bell C.	Perceived impacts of COVID-19 and bushfires on the implementation of an obesity prevention trial in Northeast Victoria, Australia	2023	No	No
Saleem B., Goldsmith D.	IS MESO- AMERICAN NEPHROPATHY (MEN) ONLY A DISEASE OF CENTRAL AMERICA? REPORTING A CASE SERIES OF MEN IN TRENTON, NJ	2023	No	No
Yamagami T., Yagi M., Tanaka S., Anzai S., Ueda T., Omori Y., Tanaka C., Shiba Y.	Relationship between Cognitive Decline and Daily Life Gait among Elderly People Living in the Community: A Preliminary Report	2023	No	No
Alknawy B., Kozlakidis Z., Tarkoma S., Bates D., Honkela A., Crooks G., Rhee K., McKillop M.	Digital public health leadership in the global fight for health security	2023	No	No
Chinta S., Rodriguez-Guerra M., Shaban M., Pandey N., Jaquez-Duran M., Vittorio T.J.	COVID-19 therapy and vaccination: a clinical narrative review	2023	No	No
Neira M., Erguler K., Ahmady-Birgani H., DaifAllah AL-Hmoud N., Fears R., Gogos C., Hobbhahn N., Koliou M., Kostrikis L.G., Lelieveld J., Majeed A., Paz S., Rudich Y., Saad-Hussein A., Shaheen M., Tobias A., Christophides G.	Climate change and human health in the Eastern Mediterranean and middle east: Literature review, research priorities and policy suggestions	2023	No	No
Allen T., Islam M., Abusyed M., Phalla S., Pokharel M., Watarai H., Conroy T., Dahill E.	Leveraging technology to advance patient care in the developing world: A new community platform for pharmacy workforce education	2023	No	No
Noor M.T.M., Shahar H.K., Baharudin M.R., Ismail S.N.S., Manaf R.A., Said S.M., Ahmad J., Muthiah S.G.	Facing flood disaster: A cluster randomized trial assessing communities‚Äô knowledge, skills and preparedness utilizing a health model intervention	2022	No	No
Houser R.	Expanding Access to Naloxone: A Necessary Step to Curb the Opioid Epidemic	2022	No	No
Kemp L., Xu C., Depledge J., Ebi K.L., Gibbins G., Kohler T.A., Rockstrom J., Scheffer M., Schellnhuber H.J., Steffen W., Lenton T.M.	Climate Endgame: Exploring catastrophic climate change scenarios	2022	No	No
Asgary R., Garland V., Ro V., Stribling J.C., Waldman R.	A systematic review of effective strategies for chronic disease management in humanitarian settings; opportunities and challenges	2022	Yes	Yes				Yes		Digital Health, Continuity of Medication Management
Zhang Y., Warson M., Lee J., Bonner K.	Addressing Disruptions In Care: A Study Of Chronic Disease Exacerbations In An Underserved Community Following Hurricane Ida	2022	No	No
Favas C., Ansbro √â., Eweka E., Agarwal G., Lazo Porras M., Tsiligianni I., Vedanthan R., Webster R., Perel P., Murphy A.	Factors Influencing the Implementation of Remote Delivery Strategies for Non-Communicable Disease Care in Low- and Middle-Income Countries: A Narrative Review	2022	No	No
Keishams F., Goudarzi G., Hajizadeh Y., Hashemzadeh M., Teiri H.	Influence of meteorological parameters and PM(2.5) on the level of culturable airborne bacteria and fungi in Abadan, Iran	2022	No	No
Wang F., Fang Y., Deng H., Wei F.	How community medical facilities can promote resilient community constructions under the background of pandemics	2022	No	No
Vassalotti J.A., Boucree S.C.	Integrating CKD Into US Primary Care: Bridging the Knowledge and Implementation Gaps	2022	No	No
Kohrt B.A., Carruth L.	Syndemic effects in complex humanitarian emergencies: A framework for understanding political violence and improving multi-morbidity health outcomes	2022	No	No
Ravicz M., Muhongayire B., Kamagaju S., Klabbers R.E., Faustin Z., Kambugu A., Bassett I., O‚ÄôLaughlin K.	Using Intervention Mapping methodology to design an HIV linkage intervention in a refugee settlement in rural Uganda	2022	No	No
McCarthy C., Clyne B., Boland F., Moriarty F., Flood M., Wallace E., Smith S.M.	GP-delivered medication review of polypharmacy, deprescribing, and patient priorities in older people with multimorbidity in Irish primary care (SPPiRE Study): A cluster randomised controlled trial	2022	No	No
Abraham S., John S.M., Gupta A., Biswas S., Khare M.M., Mukherjee P., Frankline A.C.	Primary care for the urban poor in India during the pandemic: Uninterrupted management of non-communicable diseases and home-based care of patients with COVID-19 infection	2022	Yes	Yes				Yes		Intergenerational Engagement, Patient Education, Continuity of Medication Management
Tschida S., Flood D., Guarchaj M., Milian J., Aguilar A., Fort M.P., Guetterman T., Montano C.M., Miller A., Morales L., Rohloff P.	Implementation of a Diabetes Self-Management Education and Support Intervention in Rural Guatemala: A Mixed-Methods Evaluation Using the RE-AIM Framework	2021	No	No
Leff R., Selvam A., Bernstein R., Wallace L., Hayward A., Agrawal P., Hersey D., Ngaruiya C.	A Review of Interventions for Non-Communicable Diseases in Humanitarian Emergencies in Low-and Middle-Income Countries	2021	Yes	No	Study was not relevant enough to natural disaster contexts
Utay N.S., Asmuth D.M., Gharakhanian S., Contreras M., Warner C.D., Detzel C.J.	Potential use of serum-derived bovine immunoglobulin/protein isolate for the management of COVID-19	2021	No	No
Romanello M., van Daalen K., Anto J.M., Dasandi N., Drummond P., Hamilton I.G., Jankin S., Kendrovski V., Lowe R., Rockl√∂v J., Schmoll O., Semenza J.C., Tonne C., Nilsson M.	Tracking progress on health and climate change in Europe	2021	No	No
Salsbury S.A., Maiers M.	Qualitative Analysis of Illness Representations and Coping Perceptions Among Older Adults With Chronic Spinal Disability: ‚ÄúA Thought in the Back of My Mind‚Äù	2021	No	No
Tripathy J.P., Mishra S.	How effective was implementation of the package of essential non-communicable disease (PEN) interventions: A review of evidence?	2021	No	No
Bikomeye J.C., Namin S., Anyanwu C., Rublee C.S., Ferschinger J., Leinbach K., Lindquist P., Hoppe A., Hoffman L., Hegarty J., Sperber D., Beyer K.M.M.	Resilience and equity in a time of crises: Investing in public urban greenspace is now more essential than ever in the us and beyond	2021	No	No
Mok W.K.H., Hairi N.N., Chan C.M.H., Mustapha F.I., Saminathan T.A., Low W.Y.	The implementation of childhood obesity related policy interventions in malaysia‚Äîa non communicable diseases scorecard project	2021	No	No
Brumberg H.L., Karr C.J.	Ambient air pollution: Health hazards to children	2021	Yes	Yes				Yes		Digital Health
Wang P.-Y., Li Y., Wang Q.	Sarcopenia: An underlying treatment target during the COVID-19 pandemic	2021	No	No
Ratnayake R., Rawashdeh F., Bani Hani M., Zoubi S., Fawad M., AbuAlRub R., Al-Ali N., Goyal R., Al-Amire K., AlMaaitah R., Parmar P.	Adaptation of a community health volunteer strategy for the management of hypertension and diabetes and detection of COVID-19 disease: a progamme for Syrian refugees in northern Jordan	2021	No	No
Hii M., Beyer K., Namin S., Malecki K., Schultz A., Rublee C.	Respiratory diseases, racial disparities, and residential proximity to coal power plants in Wisconsin, USA: a cross-sectional study	2021	No	No
Wijeratne T., Gillard Crewther S., Sales C., Karimi L.	COVID-19 Pathophysiology Predicts That Ischemic Stroke Occurrence Is an Expectation, Not an Exception‚ÄîA Systematic Review	2020	No	No
Theodoridis G., Pechlivanis A., Thomaidis N.S., Spyros A., Georgiou C.A., Albanis T., Skoufos I., Kalogiannis S., Tsangaris G.T., Stasinakis A.S., Konstantinou I., Triantafyllidis A., Gkagkavouzis K., Kritikou A.S., Dasenaki M.E., Gika H., Virgiliou C., Kodra D., Nenadis N., Sampsonidis I., Arsenos G., Halabalaki M., Mikros E.	Foodomicsgr_ri. A consortium for comprehensive molecular characterisation of food products	2021	No	No
Mattei J., Tucker K.L., Falcon L.M., Carlos F. Rios-Bedoya, Kaplan R.M., O'Neill H.J., Tamez M., Mendoza S., Diaz-Alvarez C.B., Orozco J.E., Perez E.A., Rodriguez-Orengo J.F.	Design and implementation of the puerto rico observational study of psychosocial, environmental, and chronic disease trends (PROSPECT)	2021	No	No
Feigin V.L., Stark B.A., Johnson C.O., Roth G.A., Bisignano C., Abady G.G., Abbasifard M., Abbasi-Kangevari M., Abd-Allah F., Abedi V., Abualhasan A., Abu-Rmeileh N.M.E., Abushouk A.I., Adebayo O.M., Agarwal G., Agasthi P., Ahinkorah B.O., Ahmad S., Ahmadi S., Salih Y.A., Aji B., Akbarpour S., Akinyemi R.O., Al Hamad H., Alahdab F., Alif S.M., Alipour V., Aljunid S.M., Almustanyir S., Al-Raddadi …	Global, regional, and national burden of stroke and its risk factors, 1990-2019: A systematic analysis for the Global Burden of Disease Study 2019	2021	No	No
Jakovljevic M., Samarzija M., Milicic D., Reiner Z., Sartorius N.	Comorbidities and syndemics in the COVID-19 age: Challenges and opportunities for bringing separated branches of medicine closer to each other	2021	No	No
Lu B., Zeng W., Li Z., Wen J.	Risk factors of post-traumatic stress disorder 10 years after Wenchuan earthquake: A population-based case-control study	2021	No	No
Jakovljevic M., Samarzija M., Milicic D., Reiner Z., Sartorius N.	COMORBIDITY, RESILIENCE, AND EPIGENETICS IN PSYCHIATRY FROM THE PERSPECTIVE OF PREDICTIVE, PREVENTIVE AND PERSON-CENTERED MEDICINE COMORBIDITIES AND SYNDEMICS IN THE COVID-19 AGE: CHALLENGES AND OPPORTUNITIES FOR BRINGING SEPARATED BRANCHES OF MEDICINE CLOSER TO EACH OTHER	2021	No	No
McCullough P.A., Alexander P.E., Armstrong R., Arvinte C., Bain A.F., Bartlett R.P., Berkowitz R.L., Berry A.C., Borody T.J., Brewer J.H., Brufsky A.M., Clarke T., Derwand R., Eck A., Eck J., Eisner R.A., Fareed G.C., Farella A., Fonseca S.N.S., Geyer C.E., Gonnering R.S., Graves K.E., Gross K.B.V., Hazan S., Held K.S., Thomas Hight H., Immanuel S., Jacobs M.M., Ladapo J.A., Lee L.H., Littell J.,…	Multifaceted highly targeted sequential multidrug treatment of early ambulatory high-risk SARS-CoV-2 infection (COVID-19)	2020	No	No
Mohammed B.A.	Cancer Disparity in Sub-Sahara Africa: Challenges and Opportunities	2020	No	No
Schoch-Spana M.	An Epidemic Recovery Framework to Jump-start Analysis, Planning, and Action on a Neglected Aspect of Global Health Security	2020	No	No
Wang E.A., Riley C., Wood G., Greene A., Horton N., Williams M., Violano P., Brase R.M., Brinkley-Rubinstein L., Papachristos A.V., Roy B.	Building community resilience to prevent and mitigate community impact of gun violence: Conceptual framework and intervention design	2020	No	No
Poirier M.P., Notley S.R., Boulay P., Sigal R.J., Friesen B.J., Malcolm J., Flouris A.D., Kenny G.P.	Type 2 diabetes does not exacerbate body heat storage in older adults during brief, extreme passive heat exposure	2020	No	No
Sinclair D., Savage E., O' Brien M., O'Reilly A., Mullaney C., Killeen M., O'Reilly O., Field C.A., Fitzpatrick P., Murrin C., Connolly D., Patterson A., Denieffe S., Elmusharaf K., Hickey A., Mellon L., Flood M., Sweeney M.R.	Developing a national undergraduate standardized curriculum for future healthcare professionals on "Making Every Contact Count" for chronic disease prevention in the Republic of Ireland	2020	No	No
Linares C., D√≠az J., Negev M., Mart√≠nez G.S., Debono R., Paz S.	Impacts of climate change on the public health of the Mediterranean Basin population - Current situation, projections, preparedness and adaptation	2020	Yes	Yes				Yes		Transportation Access, Patient Education, Intergenerational Engagement
Marshall E.T., Guo J., Flood E., Sandel M.T., Sadof M.D., Zotter J.M.	Home Visits for Children With Asthma Reduce Medicaid Costs	2020	No	No
Allen C.F., West R.M.D., Johnson D., St Ville S., Cox I., Hospedales C.J.	Impact of Hurricane Maria on environmental determinants of health in Dominica	2020	No	No
Sutan R.	Urbanisation challenge: Conceptual framework alignment in family health improvement-process needs	2019	No	No
Espina C., Bauld L., Bonanni B., Brenner H., Brown K., Dillner J., Kampman E., Nilbert M., Vineis P., Weijenberg M.P., Cox A., De Kok T.M., Fecht D., Mitrou G., Muller D.C., Serrano D., Steindorf K., Storm H., Thorat M.A., Van Duijnhoven F., Weiderpass E., Sch√ºz J.	The essential role of prevention in reducing the cancer burden in Europe: A commentary from cancer prevention Europe	2019	No	No
Ho J.Y.-E., Chan E.Y.Y., Lam H.C.Y., Yeung M.P.S., Wong C.K.P., Yung T.K.C.	Is ‚Äúperceived water insecurity‚Äù associated with disaster risk perception, preparedness attitudes, and coping ability in rural China? (A health-EDRM pilot study)	2019	No	No
McClintock A.S., McCarrick S.M., Garland E.L., Zeidan F., Zgierska A.E.	Brief Mindfulness-Based Interventions for Acute and Chronic Pain: A Systematic Review	2019	No	No
Sweileh W.M.	A bibliometric analysis of health-related literature on natural disasters from 1900 to 2017	2019	No	No
Schnall A.H., Roth J.J., Ekpo L.L., Guendel I., Davis M., Ellis E.M.	Disaster-Related Surveillance Among US Virgin Islands (USVI) Shelters During the Hurricanes Irma and Maria Response	2019	Yes	Yes				Yes		Digital Health
Mansoori P., Majdzadeh R., Abdi Z., Rudan I., Chan K.Y., Aarabi M., Ahmadnezhad E., Ahmadnia S., Akhondzadeh S., Azin A., Azizi F., Dehnavieh R., Eini-Zinab H., Farzadfar F., Farzaei M.H., Ghanei M., Haghdoost A., Hantoushzadeh S., Heydari G., Joulaei H., Kalantari N., Kelishadi R., Khosravi A., Larijani B., Mahvi A.H., Bavani A.R.M., Mesdaghinia A., Mokri A., Montazeri A., Mostafavi E., Motevali…	Setting research priorities to achieve long-term health targets in Iran	2018	No	No
Tsou P.-Y., Agarwal R., Tomaj A., Griffin M.	Assessing health status and housing quality of families living in model subdivisions (Colonias) of the Rio Grande Valley	2018	No	No
Wu R., Hu X., Wang J.	Concise Review: Optimized Strategies for Stem Cell-Based Therapy in Myocardial Repair: Clinical Translatability and Potential Limitation	2018	No	No
Yoong S., Grady A., Wiggers J., Flood V., Rissel C., Wolfenden L.	A randomized controlled trial of an online menu planning intervention to improve childcare service adherence to dietary guidelines	2017	No	No
Wang H., Abajobir A.A., Abate K.H., Abbafati C., Abbas K.M., Abd-Allah F., Abera S.F., Abraha H.N., Abu-Raddad L.J., Abu-Rmeileh N.M.E., Adedeji I.A., Adedoyin R.A., Adetifa I.M.O., Adetokunboh O., Afshin A., Aggarwal R., Agrawal A., Agrawal S., Ahmad Kiadaliri A., Ahmed M.B., Aichour A.N., Aichour I., Aichour M.T.E., Aiyar S., Akanda A.S., Akinyemiju T.F., Akseer N., Al-Eyadhy A., Al Lami F.H., …	Global, regional, and national under-5 mortality, adult mortality, age-specific mortality, and life expectancy, 1970-2016: A systematic analysis for the Global Burden of Disease Study 2016	2017	No	No
Flood D., Hawkins J., Rohloff P.	A Home-Based Type 2 Diabetes Self-Management Intervention in Rural Guatemala	2017	Yes	Yes				Yes		Patient Education, Language Accessibility
Mangolian Shahrbabaki P., Nouhi E., Kazemi M., Ahmadi F.	Spirituality: A Panacea for Patients Coping with Heart Failure	2017	No	No
Palmer B.	Physiotherapy and the European Refugee Crisis: Can social media enable volunteers?	2016	No	No
Kassebaum N.J., Arora M., Barber R.M., Brown J., Carter A., Casey D.C., Charlson F.J., Coates M.M., Coggeshall M., Cornaby L., Dandona L., Dicker D.J., Erskine H.E., Ferrari A.J., Fitzmaurice C., Foreman K., Forouzanfar M.H., Fullman N., Goldberg E.M., Graetz N., Haagsma J.A., Hay S.I., Johnson C.O., Kemmer L., Khalil I.A., Kinfu Y., Kutz M.J., Kyu H.H., Leung J., Lim S.S., Lozano R., Mikesell J.…	Global, regional, and national disability-adjusted life-years (DALYs) for 315 diseases and injuries and healthy life expectancy (HALE), 1990‚Äì2015: a systematic analysis for the Global Burden of Disease Study 2015	2016	No	No
Chen C., Stuchiner T., Lucas L., Baraban E., Cohan S.	Impact of MS symptoms and symptom clusters on quality of life: A cross-sectional study of a large community cohort	2016	No	No
Woolrych R.	Gerontechnology: Creating enabling environments to meet the challenges and opportunities of an aging society	2016	No	No
Yang L., He C., Pang M.Y.C.	Reliability and validity of dual-task mobility assessments in people with chronic stroke	2016	No	No
Glaser J., Lemery J., Rajagopalan B., Diaz H.F., Garc√≠a-Trabanino R., Taduri G., Madero M., Amarasinghe M., Abraham G., Anutrakulchai S., Jha V., Stenvinkel P., Roncal-Jimenez C., Lanaspa M.A., Correa-Rotter R., Sheikh-Hamad D., Burdmann E.A., Andres-Hernando A., Milagres T., Weiss I., Kanbay M., Wesseling C., S√°nchez-Lozada L.G., Johnson R.J.	Climate change and the emergent epidemic of CKD from heat stress in rural communities: The case for heat stress nephropathy	2016	No	No
Whitmee S., Haines A., Beyrer C., Boltz F., Capon A.G., De Souza Dias B.F., Ezeh A., Frumkin H., Gong P., Head P., Horton R., Mace G.M., Marten R., Myers S.S., Nishtar S., Osofsky S.A., Pattanayak S.K., Pongsiri M.J., Romanelli C., Soucat A., Vega J., Yach D.	Safeguarding human health in the Anthropocene epoch: Report of the Rockefeller Foundation-Lancet Commission on planetary health	2015	No	No
Quintussi M., Van de Poel E., Panda P., Rutten F.	Economic consequences of ill-health for households in northern rural India	2015	No	No
Lee D.-H., Jacobs D.R.	Hormesis and public health: can glutathione depletion and mitochondrial dysfunction due to very low-dose chronic exposure to persistent organic pollutants be mitigated?	2015	No	No
Naghavi M., Wang H., Lozano R., Davis A., Liang X., Zhou M., Vollset S.E., Abbasoglu Ozgoren A., Abdalla S., Abd-Allah F., Abdel Aziz M.I., Abera S.F., Aboyans V., Abraham B., Abraham J.P., Abuabara K.E., Abubakar I., Abu-Raddad L.J., Abu-Rmeileh N.M.E., Achoki T., Adelekan A., Ademi Z., Adofo K., Adou A.K., Adsuar J.C., √Ñrnlov J., Agardh E.E., Akena D., Al Khabouri M.J., Alasfoor D., Albittar M…	Global, regional, and national age-sex specific all-cause and cause-specific mortality for 240 causes of death, 1990-2013: A systematic analysis for the Global Burden of Disease Study 2013	2015	No	No
Akbari A., Clase C.M., Acott P., Battistella M., Bello A., Feltmate P., Grill A., Karsanji M., Komenda P., Madore F., Manns B.J., Mahdavi S., Mustafa R.A., Smyth A., Welcher E.S.	Canadian society of nephrology commentary on the KDIGO clinical practice guideline for CKD evaluation and management	2015	No	No
Vitaliti G., Tabatabaie O., Matin N., Ledda C., Pavone P., Lubrano R., Serra A., Di Mauro P., Cocuzza S., Falsaperla R.	The usefulness of immunotherapy in pediatric neurodegenerative disorders: A systematic review of literature data	2015	No	No
Haig A., Loar S., Haig T.A.	The international rehabilitation forum: An academic consortium that builds medical rehabilitation in low resource regions through participation, mentoring, and disruptive innovation	2015	No	No
Posid J.M., Goodman R.A., Khan A.S.	Classifying infectious disease outbreaks to improve timeliness and efficiency of response	2014	No	No
Garland R.M.	National policy response to climate change in South Africa	2014	No	No
Groot E., Abelsohn A., Moore K.	Practical strategies for prevention and treatment of heat-induced illness	2014	Yes	No	Solutions were not actionable on a community-level
Scurati-Manzoni E., Fossali E.F., Agostoni C., Riva E., Simonetti G.D., Zanolari-Calderari M., Bianchetti M.G., Lava S.A.G.	Electrolyte abnormalities in cystic fibrosis: Systematic review of the literature	2014	No	No
Singh M., Jaiswal N.	Dehumidifiers for chronic asthma.	2013	No	No
Dvorak J.	Football for health-A global health initiative of FIFA	2013	No	No
El Arifeen S., Christou A., Reichenbach L., Osman F.A., Azad K., Islam K.S., Ahmed F., Perry H.B., Peters D.H.	Community-based approaches and partnerships: innovations in health-service delivery in Bangladesh	2013	No	No
Truter I.	Transnet-Phelophepa as a source of primary health care data in rural South Africa	2013	No	No
Horney J., Zotti M.E., Williams A., Hsia J.	Cluster Sampling with Referral to Improve the Efficiency of Estimating Unmet Needs among Pregnant and Postpartum Women after Disasters	2012	No	No
Shishani K., Allen C., Shubnikov E., Salman K., LaPorte R.E., Linkov F.	Nurse Educators Establishing New Venues in Global Nursing Education	2012	No	No
Whitcomb M.E.	Commentary: Meeting future medical care needs: A perfect storm on the horizon	2011	No	No
Bush K.F., Luber G., Kotha S.R., Dhaliwal R.S., Kapil V., Pascual M., Brown D.G., Frumkin H., Dhiman R.C., Hess J., Wilson M.L., Balakrishnan K., Eisenberg J., Kaur T., Rood R., Batterman S., Joseph A., Gronlund C.J., Agrawal A., Hu H.	Impacts of climate change on public health in India: Future research directions	2011	Yes	Yes				Yes		NCD-Ready Alerts & Shelters
Redwood-Campbell L., Abrahams J.	Primary health care and disasters-the current state of the literature: what we know, gaps and next steps.	2011	No	No
Cusack L., de Crespigny C., Athanasos P.	Heatwaves and their impact on people with alcohol, drug and mental health conditions: A discussion paper on clinical practice considerations	2011	No	No
Kar N.	Cognitive behavioral therapy for the treatment of post-traumatic stress disorder: A review	2011	No	No
Fukasawa M., Nakahara D., Nakai S., Watari N., Atsuzawa K., Usuda N.	Dopamine release by moxibustion stimulation revealed by microdialysis	2010	No	No
Springgate B.F., Allen C., Jones C., Lovera S., Meyers D., Campbell L., Palinkas L.A., Wells K.B.	Rapid Community Participatory Assessment of Health Care in Post-Storm New Orleans	2009	No	No
English P.B., Sinclair A.H., Ross Z., Anderson H., Boothe V., Davis C., Ebi K., Kagey B., Malecki K., Shultz R., Simms E.	Environmental health indicators of climate change for the United States: Findings from the state environmental health indicator collaborative	2009	No	No
McNamara D.G., Dickinson A.R., Byrnes C.A.	The perceptions and preferences of parents of children with tracheostomies in a study of humidification therapy.	2009	No	No
Albright A., Allweiss P., Ernst K., Rodriguez B.	Organizing a strategic public health approach to addressing diabetes during disasters	2009	Yes	Yes				Yes		Patient Education, Stakeholder Collaboration
Fedorowicz Z., Shih-Yen E.C., Dorri M., Nasser M., Newton T., Shi L.	Interventions for the management of oral submucous fibrosis	2008	No	No
McDuffie R., Summerson J., Reilly P., Blackwell C., Goff D., Kimel A.R., Crago L., Fonseca V.	The Action to Control Cardiovascular Risk in Diabetes (ACCORD) Trial and Hurricane Katrina: Lessons for managing clinical trials during and after a natural disaster	2008	No	No
Eberhard J., Jepsen S., Jerv√∏e-Storm P.-M., Needleman I., Worthington H.V.	Full-mouth disinfection for the treatment of adult chronic periodontitis	2008	No	No
Aldrich N., Benson W.F.	Disaster preparedness and the chronic disease needs of vulnerable older adults.	2008	Yes	Yes				Yes		Continuity of Medication Management, Stakeholder Collaboration, Digital Health
Adusumilli S.R., Tobin J.N., Younge R.G., Kendall M., Kukafka R., Khan S., Chang O., Mahabir K	The New York City eClinician Project: using Personal Digital Assistants and wireless internet access to support emergency preparedness and enhance clinical care in community health centers.	2007	No	No
Flood M., Scharer K.	Creativity enhancement: Possibilities for successful aging	2006	No	No
Allen T.	Improving housing, improving health: the need for collaborative working.	2006	No	No
Hayes N., Rollins R., Weinberg A., Brawley O., Baquet C., Kaur J.S., Palafox N.A.	Cancer-related disparities: Weathering the perfect storm through comprehensive cancer control approaches	2006	No	No
Martens M.P., Parker J.C., Smarr K.L., Hewett J.E., Ge B., Hanson K.D., Slaughter J.R., Walker S.E.	Health status, cognitive coping, and depressive symptoms: Testing for a mediator effect	2005	No	No
Woersching J.C., Snyder A.E.	Earthquakes in El Salvador: A descriptive study of health concerns in a rural community and the clinical implications, part I	2005	No	No
Odedina F.T., Leader A.G., Venkataraman K., Cole R., Storm A.	Feasibility of a Community Asthma Management Network (CAMN) program: Lessons learnt from an exploratory investigation	2003	No	No
GBD 2021 Diseases and Injuries Collaborators	Global incidence, prevalence, years lived with disability (YLDs), disability-adjusted life-years (DALYs), and healthy life expectancy (HALE) for 371 diseases and injuries in 204 countries and territories and 811 subnational locations, 1990-2021: a systematic analysis for the Global Burden of Disease Study 2021	2000	No	No
Bateman RM, Sharpe MD, Jagger JE, Ellis CG, Solé-Violán J, López-Rodríguez M, Herrera-Ramos E, Ruíz-Hernández J, Borderías L, Horcajada J, González-Quevedo N, Rajas O, Briones M, Rodríguez de Castro F, Rodríguez Gallego C, Esen F, Orhun G, Ergin Ozcan P, Senturk E, Ugur Yilmaz C, Orhan N, Arican N, Kaya M, Kucukerden M, Giris M, Akcan U, Bilgic Gazioglu S, Tuzun E, Riff R, Naamani O, Douvdevani A…	36th International Symposium on Intensive Care and Emergency Medicine : Brussels, Belgium. 15-18 March 2016	2024	No	No
Tomás CC, Oliveira E, Sousa D, Uba-Chupel M, Furtado G, Rocha C, Teixeira A, Ferreira P, Alves C, Gisin S, Catarino E, Carvalho N, Coucelo T, Bonfim L, Silva C, Franco D, González JA, Jardim HG, Silva R, Baixinho CL, Presado MªH, Marques MªF, Cardoso ME, Cunha M, Mendes J, Xavier A, Galhardo A, Couto M, Frade JG, Nunes C, Mesquita JR, Nascimento MS, Gonçalves G, Castro C, Mártires A, Monteiro MªJ…	Proceedings of the 3rd IPLeiria's International Health Congress : Leiria, Portugal. 6-7 May 2016	2016	No	No
Zhang Z, Heerspink HJL, Chertow GM, Correa-Rotter R, Gasparrini A, Jongs N, Langkilde AM, McMurray JJV, Mistry MN, Rossing P, Toto RD, Vart P, Nitsch D, Wheeler DC, Caplin B.	Ambient heat exposure and kidney function in patients with chronic kidney disease: a post-hoc analysis of the DAPA-CKD trial	2016	No	No
Pormasoumi H, Rostami D, Jamebozorgi K, Mirshekarpour H, Heshmatnia J.	COVID-19 management in Iran and international sanctions	2024	No	No
Davis GC, Breslau N.	Post-traumatic stress disorder in victims of civilian trauma and criminal violence	2023	No	No
Nomura O, Onishi H, Park YS, Michihata N, Kobayashi T, Kaneko K, Yoshikawa T, Ishiguro A; Japan Pediatric Society Steering Committee of Board Examination.	Predictors of performance on the pediatric board certification examination	2022	No	No
Yamakawa T, Ohigashi H, Hashimoto D, Hayase E, Takahashi S, Miyazaki M, Minomi K, Onozawa M, Niitsu Y, Teshima T.	Vitamin A-coupled liposomes containing siRNA against HSP47 ameliorate skin fibrosis in chronic graft-versus-host disease	1994	No	No
Herrick C.	The post-2015 landscape: vested interests, corporate social responsibility and public health advocacy	2009	No	No
George A Mensah 1, Valentin Fuster 2, Christopher J L Murray 3, Gregory A Roth 4; Global Burden of Cardiovascular Diseases and Risks Collaborators	Global Burden of Cardiovascular Diseases and Risks, 1990-2022	2021	No	No
Marianne Kingsley (1), EcoHealth Ontario (2)	Commentary - Climate change, health and green space co-benefits	2019	Yes	Yes				Yes		Transportation Access
Lynda Redwood-Campbell 1, Jonathan Abrahams	Primary health care and disasters-the current state of the literature: what we know, gaps and next steps	2011	No	No
Ranjita Misra 1, Brenna Kirk 1, Samantha Shawley-Brzoska 1, Daniel Totzkay 2, Catherine Morton 3, Summer Kuhn 3, Misty Harris 3, Mary McMillion 3, Elaine Darling 4	Educational Intervention to Increase COVID-19 Vaccine Uptake in Rural Patients with Chronic Diseases: Lessons Learned from An Innovative Academic-Community Partnership	2008	No	No
Timothy J Madson 1, Kathryn R Cieslak, Ralph E Gay	Joint mobilization vs massage for chronic mechanical neck pain: a pilot study to assess recruitment strategies and estimate outcome measure variability	2024	No	No
Janice Ying-en Ho 1ORCID,Emily Ying Yang Chan 1,2,*ORCID,Holly Ching Yu Lam 2ORCID,May Pui Shan Yeung 1,Carol Ka Po Wong 2 andTony Ka Chun Yung 2 1	Is "Perceived Water Insecurity" Associated with Disaster Risk Perception, Preparedness Attitudes, and Coping Ability in Rural China? (A Health-EDRM Pilot Study)	2006	No	No
G M Aronoff	The use of non-narcotic drugs and other alternatives for analgesia as part of a comprehensive pain management program	2022	No	No
Kopp JB, Ball LK, Cohen A, Kenney RJ, Lempert KD, Miller PE, et al.	Kidney Patient Care in Disasters: Lessons from the Hurricanes and Earthquake of 2005	2007	Yes	Yes				Yes		Continuity of Medication Management, Stakeholder Collaboration
Montesanti S, Fitzpatrick K, Azimi T, McGee T, Fayant B, Albert L.	Exploring Indigenous Ways of Coping After a Wildfire Disaster in Northern Alberta, Canada	2021	Yes	Yes				Yes		Psychosocial Support, Continuity of Medication Management
Corbin JH, Oyene UE, Manoncourt E, Onya H, Kwamboka M, Amuyunzu-Nyamongo M, et al	A health promotion approach to emergency management: effective community engagement strategies from five cases	2021	Yes	Yes				Yes		Language Accessibility, Stakeholder Collaboration
Plumb J, Weinstein LC, Brawer R, Scott K.	Community-Based Partnerships for Improving Chronic Disease Management	2012	Yes	Yes				Yes		Stakeholder Collaboration, Continuity of Medication Management
Pickering CJ, O’Sullivan T.	Promoting Inclusive Institutional Culture Through Intergenerational Collaboration in Disaster Risk Reduction and Disaster Risk Management	2023	Yes	Yes				Yes		Intergenerational Engagement
Williams MV, Chandra A, Spears A, Varda D, Wells KB, Plough AL, et al	Evaluating Community Partnerships Addressing Community Resilience in Los Angeles, California	2018	Yes	Yes				Yes		Stakeholder Collaboration
Hou R, Lian P, Han Z, Yan A.	Differences in disaster warning and community engagement between families with and without members suffering from chronic Diseases: The mediating role of satisfaction with warning service.	2024	Yes	Yes				Yes		Digital Health, Patient Education
Paudel S, Kanbara S	Enhancing healthcare access during disasters and emergencies: Recommendations from Nepali migrants in Japan	2023	Yes	Yes				Yes		Language Accessibility, Digital Health
Hasan F, Marsia S, Patel K, Agrawal P, Razzak JA.	Effective Community-Based Interventions for the Prevention and Management of Heat-Related Illnesses: A Scoping Review.	2021	Yes	Yes				Yes		Intergenerational Engagement, Digital Health, Patient Education, NCD-ready alerts and shelters
Blake D, Thompson J, Chamberlain K, Hudson-Doyle EE, Kearns N	“I need to have a plan in place”: Accessing medications and health treatments during a disaster for people with long-term health conditions.	2022	Yes	Yes				Yes		Digital Health, Continuity of Medication Management
Tomio J, Sato H.	Emergency and disaster preparedness for chronically ill patients: a review of recommendations.	2014	Yes	Yes				Yes		Patient Education, Continuity of Medication Management
Parmar PK, Rawashdah F, Al-Ali N, Abu Al Rub R, Fawad M, Al Amire K, et al.	Integrating community health volunteers into non-communicable disease management among Syrian refugees in Jordan: a causal loop analysis.	2021	Yes	Yes				Yes		Patient Education, Psychosocial Support, Continuity of Medication Management
Google/citation searched

## Sheet: Aditi
Authors	Title	Year	INCLUSION: discusses at least 1 type of natural disaster/extreme weather event or discusses natural disasters generally	INCLUSION: article discusses solutions actionable by community members	INCLUSION: discusses at least 1 type of chronic disease or chronic diseases generally	EXCLUSION: - article does not discuss health-related community-based solutions - Article is not in English - article is not published in an academic journal or scholarly database -extra duplicate encountered	Passed Title/Abstract screen?	Passed Full-text screen?	Sum of Title/Abstract Passes =	Sum of Title/Abstract + Full-Text Passes =	Data synthesis: if 3 or more studies mention the same theme, theme is included as a solution category
Arrieta, Martha I; Foreman, Rachel D; Crook, Errol D; Icenogle, Marjorie L;	Insuring continuity of care for chronic disease patients after a disaster: key preparedness elements	2008	Yes	Yes	Yes	No	Yes	Yes	60	43	Language Accessibility
Gichomo, Gladys;	Improving Disaster Preparedness and Planning for Chronic Disease Populations	2019	Yes	Yes	Yes	No	Yes	Yes			Education
Arrieta, Martha I; Foreman, Rachel D; Crook, Errol D; Icenogle, Marjorie L;	Providing continuity of care for chronic diseases in the aftermath of Katrina: from field experience to policy recommendations	2009	Yes	Yes	Yes	No	Yes	Yes			Medication Continuity
Carameli, Kelley A; Eisenman, David P; Blevins, Joy; d'Angona, Brian; Glik, Deborah C;	Planning for chronic disease medications in disaster: perspectives from patients, physicians, pharmacists, and insurers	2013	Yes	Yes	Yes	No	Yes	Yes			Communication
Radhakrishnan, Kavita; Jacelon, Cynthia;	Synthesis of literature on strategies for chronic disease management post disasters	2009	Yes	Yes	Yes	No	Yes	Yes			Hotline, Warning, Shelter
Brown, David W; Young, Stacy L; Engelgau, Michael M; Mensah, George A;	Evidence-based approach for disaster preparedness authorities to inform the contents of repositories for prescription medications for chronic disease management and control	2008	Yes	No	Yes	Yes	No	No			Telehealth
Kim, Kyounghae; Choi, Janet S; Choi, Eunsuk; Nieman, Carrie L; Joo, Jin Hui; Lin, Frank R; Gitlin, Laura N; Han, Hae-Ra;	Effects of community-based health worker interventions to improve chronic disease management and care among vulnerable populations: a systematic review	2016	No	Yes	Yes	No	Yes	No			Tech Interventions
Miller, Andrew C; Arquilla, Bonnie;	Chronic diseases and natural hazards: impact of disasters on diabetic, renal, and cardiac patients	2008	Yes	No	Yes	Yes	No	No			Intergen. Collab
Ko, Jean Y; Strine, Tara W; Allweiss, Pamela;	Chronic conditions and household preparedness for public health emergencies: Behavioral Risk Factor Surveillance System, 2006-2010	2014	Yes	No	Yes	Yes	No	No			Pharmacy Efficacy
Subramaniam, Parvathi; Villeneuve, Michelle;	Advancing emergency preparedness for people with disabilities and chronic health conditions in the community: a scoping review	2020	Yes	Yes	Yes	No	Yes	Yes			Transportation
Arrieta, M; Foreman, R; Crook, E; Icenogle, Marjorie L; Nelson, Susan Y; Henry, Tracey; II, MS; Nicole Guidry, BSW; McLean, Mary;	A network approach to facilitating continuity of care for patients with chronic diseases in the aftermath of a natural disaster	2007	Yes	No	Yes	Yes	No	No			Stress Reduction
McGowan, Patrick T;	Self-management education and support in chronic disease management	2012	No	Yes	Yes	No	Yes	No
Willis, Cameron D; Riley, Barbara L; Herbert, Carol P; Best, Allan;	Networks to strengthen health systems for chronic disease prevention	2013	No	No	Yes	Yes	No	No
Chan, Emily Ying Yang; Southgate, Rosamund J;	Responding to chronic disease needs following disasters: A rethink using the Human Security approach	2014	Yes	No	Yes	Yes	No	No
Hacker, Karen A; Briss, Peter A; Richardson, Lisa; Wright, Janet; Petersen, Ruth;	Peer reviewed: COVID-19 and chronic disease: the impact now and in the future	2021	No	No	Yes	Yes	No	No
Ghazanchaei, Elham; Allahbakhshi, Kiyoumars; Khorasani-Zavareh, Davoud; Aghazadeh-Attari, Javad; Mohebbi, Iraj;	Challenges in providing care for patients with chronic diseases during disasters: a qualitative study with focus on diabetes and chronic respiratory diseases in Iran	2023	Yes	No	Yes	Yes	No	No
Harris, Mark; Kidd, Michael; Snowdon, Teri;	New models of primary and community care to meet the challenges of chronic disease prevention and management: a discussion paper for NHHRC	2008	No	No	Yes	Yes	No	No
Stuart, Mary; Weinrich, Michael;	Integrated health system for chronic disease management: lessons learned from France	2004	No	No	Yes	Yes	No	No
Nicholls, Keith; Picou, J Steven; Curtis, Joycelyn; Lowman, Janel A;	The utility of community health workers in disaster preparedness, recovery, and resiliency	2015	Yes	Yes	Yes	No	Yes	Yes
Chan, EYY; Sondorp, E;	Medical interventions following natural disasters: missing out on chronic medical needs	2007	Yes	Yes	Yes	No	Yes	Yes
Hassan, Saria; Nguyen, Mytien; Buchanan, Morgan; Grimshaw, Alyssa; Adams, Oswald P; Hassell, Trevor; Ragster, LaVerne; Nunez-Smith, Marcella;	Management Of Chronic Noncommunicable Diseases After Natural Disasters In The Caribbean: A Scoping Review: A scoping review of literature published between 1974 and 2020 examining the burden and management of chronic noncommunicable diseases after natural disasters in the Caribbean.	2020	Yes	Yes	Yes	No	Yes	Yes
Mercer, Victoria;	Chronic disease management	2010	No	No	Yes	Yes	No	No
Busse, Reinhard; Blümel, Miriam; Scheller-Kreinsen, David; Zentner, Annette;	Tackling chronic disease in Europe	2010	No	No	Yes	Yes	No	No
Airhihenbuwa, Collins O; Tseng, Tung-Sung; Sutton, Victor D; Price, LeShawndra;	Non–Peer Reviewed: Global Perspectives on Improving Chronic Disease Prevention and Management in Diverse Settings	2021	No	Yes	Yes	No	Yes	No
Icenogle, Marjorie; Eastburn, Sasha; Arrieta, Martha;	Katrina’s legacy: Processes for patient disaster preparation have improved but important gaps remain	2016	Yes	Yes	Yes	No	Yes	Yes
Padilla, Mark; Rodríguez-Madera, Sheilla L; Varas-Díaz, Nelson; Grove, Kevin; Rivera, Sergio; Rivera, Kariela; Contreras, Violeta; Ramos, Jeffrey; Vargas-Molina, Ricardo;	Red tape, slow emergency, and chronic disease management in post-María Puerto Rico	2022	Yes	No	Yes	Yes	No	No
Mazzucca, Stephanie; Arredondo, Elva M; Hoelscher, Deanna M; Haire-Joshu, Debra; Tabak, Rachel G; Kumanyika, Shiriki K; Brownson, Ross C;	Expanding implementation research to prevent chronic diseases in community settings	2021	No	No	Yes	Yes	No	No
Board on Health Sciences Policy; Committee on Post-Disaster Recovery of a Community's Public Health; Medical; Social Services;	Healthy, resilient, and sustainable communities after disasters: strategies, opportunities, and planning for recovery	2015	Yes	Yes	Yes	Yes	Yes	No
Ryan, Benjamin J; Franklin, Richard C; Burkle Jr, Frederick M; Aitken, Peter; Smith, Erin; Watt, Kerrianne; Leggat, Peter;	Reducing disaster exacerbated non-communicable diseases through public health infrastructure resilience: perspectives of Australian disaster service providers	2016	Yes	Yes	Yes	No	Yes	Yes
Ryan, Benjamin J; Franklin, Richard C; Burkle, Frederick M; Smith, Erin C; Aitken, Peter; Watt, Kerrianne; Leggat, Peter A;	Ranking and prioritizing strategies for reducing mortality and morbidity from noncommunicable diseases post disaster: An Australian perspective	2018	Yes	Yes	Yes	No	Yes	Yes
Nicholls, Keith; Picou, Steven J; McCord, Selena C;	Training community health workers to enhance disaster resilience	2017	Yes	Yes	Yes	No	Yes	Yes
McCann, David GC;	A review of hurricane disaster planning for the elderly	2011	Yes	Yes	Yes	No	Yes	Yes
Wilcox, Misty;	Nutritional management of individuals with chronic disease and vulnerable populations following a disaster	2016	Yes	No	Yes	Yes	No	No
Langmaid, Leanne; Ratner, Leah; Huysman, Colleen; Curran, Sarah; Uluer, Ahmet;	Supporting the medically fragile: individualized approach to empowering Young adults with chronic disease during the COVID-19 pandemic	2020	No	No	Yes	Yes	No	No
Kothari, Anita; Gore, Dana; MacDonald, Marjorie; Bursey, Gayle; Allan, Diane; Scarr, Jennifer; Renewal of Public Health Systems Research Team;	Chronic disease prevention policy in British Columbia and Ontario in light of public health renewal: a comparative policy analysis	2013	No	No	Yes	Yes	No	No
Lorig, Kate; Ritter, Philip L; Plant, Kathryn; Laurent, Diana D; Kelly, Pauline; Rowe, Sally;	The South Australia health chronic disease self-management Internet trial	2013	Yes	Yes	Yes	No	Yes	Yes
Ryan, Benjamin J; Franklin, Richard C; Burkle, Frederick M; Watt, Kerrianne; Aitken, Peter; Smith, Erin C; Leggat, Peter;	Analyzing the impact of severe tropical Cyclone Yasi on public health infrastructure and the management of noncommunicable diseases	2015	Yes	No	Yes	Yes	No	No
Smidth, Margrethe; Christensen, Morten Bondo; Olesen, Frede; Vedsted, Peter;	Developing an active implementation model for a chronic disease management program	2013	No	No	Yes	Yes	No	No
Brault, Marie A; Vermund, Sten H; Aliyu, Muktar H; Omer, Saad B; Clark, Dave; Spiegelman, Donna;	Leveraging HIV care Infrastructures for integrated chronic disease and pandemic management in sub-Saharan Africa	2021	No	No	Yes	Yes	No	No
Fisher, Edwin B; Bhushan, Nivedita L; Coufal, Muchieh Maggy; Kowitt, Sarah D; Parada, Humberto; Sokol, Rebeccah L; Tang, Patrick Yao; Urlaub, Diana M; Graham, Jullie Tran;	Peer support in prevention, chronic disease management, and well-being	2018	No	Yes	Yes	No	Yes	No
Seixas, Azizi A; Olaye, Iredia M; Wall, Stephen P; Dunn, Pat;	Optimizing healthcare through digital health and wellness solutions to meet the needs of patients with chronic disease during the COVID-19 era	2021	No	No	Yes	Yes	No	No
Kelly, Michelle D;	Self‐management of chronic disease and hospital readmission: a care transition strategy	2011	No	No	Yes	Yes	No	No
Kendzerska, Tetyana; Zhu, David T; Gershon, Andrea S; Edwards, Jodi D; Peixoto, Cayden; Robillard, Rebecca; Kendall, Claire E;	The effects of the health system response to the COVID-19 pandemic on chronic disease management: a narrative review	2021	No	No	Yes	Yes	No	No
Boehmer, Kasey R; Gionfriddo, Michael R; Rodriguez-Gutierrez, Rene; Dabrh, Abd Moain Abu; Leppin, Aaron L; Hargraves, Ian; May, Carl R; Shippee, Nathan D; Castaneda-Guarderas, Ana; Palacios, Claudia Zeballos;	Patient capacity and constraints in the experience of chronic disease: a qualitative systematic review and thematic synthesis	2016	No	No	Yes	Yes	No	No
Barwick, Melanie Anne; Keefe, Anya R; Witzel, Janelle;	Developing a community of practice model for cancer and chronic disease prevention	2015	No	No	Yes	Yes	No	No
Mead, Erin L; Gittelsohn, Joel; Roache, Cindy; Corriveau, André; Sharma, Sangita;	A community-based, environmental chronic disease prevention intervention to improve healthy eating psychosocial factors and behaviors in indigenous populations in the Canadian Arctic	2013	No	Yes	Yes	No	Yes	No
Ryan, Benjamin J; Franklin, Richard C; Burkle Jr, Frederick M; Smith, Erin C; Aitken, Peter; Watt, Kerrianne; Leggat, Peter A;	The role of environmental health in understanding and mitigating postdisaster noncommunicable diseases: The critical need for improved interdisciplinary solutions	2017	Yes	Yes	Yes	No	Yes	Yes
Koehlmoos, Tracey Pérez; Anwar, Shahela; Cravioto, Alejandro;	Global health: chronic diseases and other emergent issues in global health	2011	No	No	Yes	Yes	No	No
Vodovotz, Yoram; Barnard, Neal; Hu, Frank B; Jakicic, John; Lianov, Liana; Loveland, David; Buysse, Daniel; Szigethy, Eva; Finkel, Toren; Sowa, Gwendolyn;	Prioritized research for the prevention, treatment, and reversal of chronic disease: recommendations from the lifestyle medicine research summit	2020	No	Yes	Yes	Yes	No	No
Nicholls, Keith; Picou, J Steven; Lowman, Janel;	Enhancing the Utility of Community Health Workers in Disaster Preparedness, Resiliency, and Recovery	2014	Yes	Yes	Yes	No	Yes	Yes
Haslbeck, Jörg; Zanoni, Sylvie; Hartung, Uwe; Klein, Margot; Gabriel, Edith; Eicher, Manuela; Schulz, Peter J;	Introducing the chronic disease self-management program in Switzerland and other German-speaking countries: findings of a cross-border adaptation using a multiple-methods approach	2015	No	Yes	Yes	No	Yes	No
Balasuriya, Lilanthi; Briss, Peter A; Twentyman, Evelyn; Wiltz, Jennifer L; Richardson, Lisa C; Bigman, Elizabeth T; Wright, Janet S; Petersen, Ruth; Hannan, Casey J; Thomas, Craig W;	Impacts of the COVID-19 pandemic on nationwide chronic disease prevention and health promotion activities	2023	No	No	Yes	Yes	No	No
Ryan, Benjamin; Franklin, Richard C; Burkle Jr, Frederick M; Aitken, Peter; Smith, Erin; Watt, Kerrianne; Leggat, Peter;	Identifying and describing the impact of cyclone, storm and flood related disasters on treatment management, care and exacerbations of non-communicable diseases and the implications for public health	2015	Yes	No	Yes	Yes	No	No
Pitchalard, Khanittha; Moonpanane, Katemanee; Wimolphan, Pawadee; Singkhorn, Onnalin; Wongsuraprakit, Sathit;	Implementation and evaluation of the peer-training program for village health volunteers to improve chronic disease management among older adults in rural Thailand	2022	No	Yes	Yes	No	Yes	Yes
Tomioka, Michiyo; Braun, Kathryn L;	Examining sustainability factors for organizations that adopted Stanford’s Chronic Disease Self-Management Program	2015	No	No	Yes	Yes	No	No
Bury, Michael; Newbould, Jennifer; Taylor, David;	A rapid review of the current state of knowledge regarding lay-led self-management of chronic illness: evidence review	2005	No	No	Yes	Yes	No	No
Bashshur, Rashid L; Shannon, Gary W; Smith, Brian R; Alverson, Dale C; Antoniotti, Nina; Barsan, William G; Bashshur, Noura; Brown, Edward M; Coye, Molly J; Doarn, Charles R;	The empirical foundations of telemedicine interventions for chronic disease management	2014	No	No	Yes	Yes	No	No
Kendall, Sally; Wilson, Patricia M; Procter, Susan; Brooks, Fiona; Bunn, Frances; Gage, Heather; McNeilly, Elaine;	The nursing contribution to chronic disease management: a whole systems approach: Report for the National Institute for Health Research Service Delivery and Organisation programme	2010	No	No	Yes	Yes	No	No
Adair, Richard; Wholey, Douglas R; Christianson, Jon; White, Katie M; Britt, Heather; Lee, Suhna;	Improving chronic disease care by adding laypersons to the primary care team: a parallel randomized trial	2013	No	No	Yes	Yes	No	No
Butterfoss, Frances Dunn;	Evaluating partnerships to prevent and manage chronic disease	2009	No	No	Yes	Yes	No	No
Greer, Nancy; Bolduc, Jennifer; Geurkink, Eric; Rector, Thomas; Olson, Kimberly; Koeller, Eva; MacDonald, Roderick; Wilt, Timothy J;	Pharmacist-led chronic disease management: a systematic review of effectiveness and harms compared with usual care	2016	No	No	Yes	Yes	No	No
Mohammed, KI; Zaidan, AA; Zaidan, BB; Albahri, Osamah Shihab; Alsalem, MA; Albahri, Ahmed Shihab; Hadi, Ali; Hashim, M;	Real-time remote-health monitoring systems: a review on patients prioritisation for multiple-chronic diseases, taxonomy analysis, concerns and solution procedure	2019	No	No	No	Yes	No	No
Higgins, Rosemary; Murphy, Barbara; Worcester, Marian; Daffey, Angela;	Supporting chronic disease self-management: translating policies and principles into clinical practice	2012	No	No	Yes	Yes	No	No
Lamberti-Castronuovo, A; Valente, M; Barone-Adesi, F; Hubloue, I; Ragazzoni, L;	Primary health care disaster preparedness: a review of the literature and the proposal of a new framework	2022	Yes	Yes	Yes	No	Yes	Yes
Avchen, Rachel Nonkin; Kosmos, Christine; LeBlanc, Tanya Telfair;	Community preparedness for public health emergencies: Introduction and contents of the volume	2019	No	Yes	No	No	No	No
Weigl, Bernhard H; Neogi, Tina; McGuire, Helen;	Point-of-care diagnostics in low-resource settings and their impact on care in the age of the noncommunicable and chronic disease epidemic	2014	No	No	Yes	Yes	No	No
Acosta, Joie; Chandra, Anita;	Harnessing a community for sustainable disaster response and recovery: An operational model for integrating nongovernmental organizations	2013	Yes	Yes	No	No	No	No
Tsasis, Peter; Bains, Jatinder;	Management of complex chronic disease: facing the challenges in the Canadian health-care system	2008	No	No	Yes	Yes	No	No
Ng, Ryan; Sutradhar, Rinku; Kornas, Kathy; Wodchis, Walter P; Sarkar, Joykrishna; Fransoo, Randall; Rosella, Laura C;	Development and validation of the Chronic Disease Population Risk Tool (CDPoRT) to predict incidence of adult chronic disease	2020	No	No	Yes	Yes	No	No
Ansbro, Éimhín; Issa, Rita; Willis, Ruth; Blanchet, Karl; Perel, Pablo; Roberts, Bayard;	Chronic NCD care in crises: a qualitative study of global experts’ perspectives on models of care for hypertension and diabetes in humanitarian settings	2022	No	No	Yes	Yes	No	No
Chouinard, Maud-Christine; Hudon, Catherine; Dubois, Marie-France; Roberge, Pasquale; Loignon, Christine; Tchouaket, Éric; Fortin, Martin; Couture, Éva-Marjorie; Sasseville, Maxime;	Case management and self-management support for frequent users with chronic disease in primary care: a pragmatic randomized controlled trial	2013	No	No	Yes	Yes	No	No
Kim, Yong-Chan; Moran, Meghan B; Wilkin, Holley A; Ball-Rokeach, Sandra J;	Integrated connection to neighborhood storytelling network, education, and chronic disease knowledge among African Americans and Latinos in Los Angeles	2011	No	Yes	Yes	No	Yes	No
Pullyblank, Kristin; Brunner, Wendy; Wyckoff, Lynae; Krupa, Nicole; Scribani, Melissa; Strogatz, David;	Implementation of evidence-based disease self-management programs in a rural region: leveraging and linking community and health care system assets	2022	No	Yes	Yes	No	No	No
Yodsuban, Pairin; Nuntaboot, Khanitta;	Community-based flood disaster management for older adults in southern of Thailand: A qualitative study	2021	Yes	Yes	Yes	No	Yes	Yes
Pichon, Adrienne; Schiffer, Kayla; Horan, Emma; Massey, Bria; Bakken, Suzanne; Mamykina, Lena; Elhadad, Noemie;	Divided we stand: the collaborative work of patients and providers in an enigmatic chronic disease	2021	No	No	Yes	Yes	No	No
Vanderford, Marsha L; Nastoff, Teresa; Telfer, Jana L; Bonzo, Sandra E;	Emergency communication challenges in response to Hurricane Katrina: Lessons from the Centers for Disease Control and Prevention	2007	Yes	No	No	Yes	No	No
Miller, Aaron S; Cafazzo, Joseph A; Seto, Emily;	A game plan: Gamification design principles in mHealth applications for chronic disease management	2016	No	No	Yes	Yes	No	No
Liaw, Siaw Teng; Lau, Phyllis; Pyett, Priscilla; Furler, John; Burchill, Marlene; Rowley, Kevin; Kelaher, Margaret;	Successful chronic disease care for Aboriginal Australians requires cultural competence	2011	No	No	Yes	Yes	No	No
Rosenthal, Michael P; Butterfoss, Frances D; Doctor, Linda Jo; Gilmore, Lisa A; Krieger, James W; Meurer, John R; Vega, Ivonne;	The coalition process at work: Building care coordination models to control chronic disease	2006	No	No	Yes	Yes	No	No
Li, Xianglin; Jiang, Mingzhu; Peng, Yingying; Shen, Xiao; Jia, Erping; Xiong, Juyang;	Community residents’ preferences for chronic disease management in Primary Care Facilities in China: a stated preference survey	2021	No	No	Yes	Yes	No	No
Saitz, Richard; Larson, Mary Jo; LaBelle, Colleen; Richardson, Jessica; Samet, Jeffrey H;	The case for chronic disease management for addiction	2008	No	No	Yes	Yes	No	No
Zhang, Yi-fan; Gou, Ling; Zhou, Tian-shu; Lin, De-nan; Zheng, Jing; Li, Ye; Li, Jing-song;	An ontology-based approach to patient follow-up assessment for continuous and personalized chronic disease management	2017	No	No	Yes	Yes	No	No
Celler, Branko G; Sparks, Ross; Nepal, Surya; Alem, Leila; Varnfield, Marlien; Li, Jane; Jang-Jaccard, Julian; McBride, Simon J; Jayasena, Rajiv;	Design of a multi-site multi-state clinical trial of home monitoring of chronic disease in the community in Australia	2014	No	No	Yes	Yes	No	No
Schröders, Julia; Wall, Stig; Hakimi, Mohammad; Dewi, Fatwa Sari Tetra; Weinehall, Lars; Nichter, Mark; Nilsson, Maria; Kusnanto, Hari; Rahajeng, Ekowati; Ng, Nawi;	How is Indonesia coping with its epidemic of chronic noncommunicable diseases? A systematic review with meta-analysis	2017	No	No	Yes	Yes	No	No
Jackson, Suzanne F; Fazal, Nadia; Gravel, Geneviève; Papowitz, Heather;	Evidence for the value of health promotion interventions in natural disaster management	2017	Yes	Yes	No	No	Yes	No
Adams, Karen; Paasse, Gail; Clinch, Darren;	Peer-support preferences and readiness-to-change behaviour for chronic disease prevention in an urban indigenous population	2011	No	No	Yes	Yes	No	No
Clarke, Janice L; Bourn, Scott; Skoufalos, Alexis; Beck, Eric H; Castillo, Daniel J;	An innovative approach to health care delivery for patients with chronic conditions	2017	No	No	Yes	Yes	No	No
Washington, Tiffany R; Hilliard, Tandrea S; Mingo, Chivon A; Hall, Rasheeda K; Smith, Matthew Lee; Lea, Janice I;	Organizational readiness to implement the chronic disease self-management program in dialysis facilities	2018	No	No	Yes	Yes	No	No
Collaborative, OHTAC OCDM;	Optimizing chronic disease management in the community (outpatient) setting (OCDM): an evidentiary framework	2013	No	No	Yes	Yes	No	No
Slagle, Michelle L; Icenogle, DPA Marjorie L; Arrieta, Martha;	Disaster Preparation in the Florida Panhandle		Yes	No	No	Yes	No	No
McGinty, Emma E; Seewald, Nicholas J; Bandara, Sachini; Cerdá, Magdalena; Daumit, Gail L; Eisenberg, Matthew D; Griffin, Beth Ann; Igusa, Tak; Jackson, John W; Kennedy-Hendricks, Alene;	Scaling interventions to manage chronic disease: innovative methods at the intersection of health policy research and implementation science	2024	No	No	Yes	Yes	No	No
Schiavo, Renata; May Leung, May; Brown, Mason;	Communicating risk and promoting disease mitigation measures in epidemics and emerging disease settings	2014	No	No	Yes	Yes	No	No
Luck, Kerrie E; Doucet, Shelley; Luke, Alison;	Occupational disruption during a pandemic: Exploring the experiences of individuals living with chronic disease	2022	No	No	Yes	Yes	No	No
Ochi, Sae; Hodgson, Susan; Landeg, Owen; Mayner, Lidia; Murray, Virginia;	Disaster-driven evacuation and medication loss: a systematic literature review	2014	Yes	No	Yes	Yes	No	No
Haynes, Sarah; Kim, Katherine K;	A mobile care coordination system for the management of complex chronic disease	2016	No	No	Yes	Yes	No	No
Towfighi, Amytis; Cheng, Eric M; Ayala-Rivera, Monica; McCreath, Heather; Sanossian, Nerses; Dutta, Tara; Mehta, Bijal; Bryg, Robert; Rao, Neal; Song, Shlee;	Randomized controlled trial of a coordinated care intervention to improve risk factor control after stroke or transient ischemic attack in the safety net: Secondary stroke prevention by Uniting Community and Chronic care model teams Early to End Disparities (SUCCEED)	2017	No	Yes	Yes	No	Yes	No
Fernandes, Leiliane Teixeira Bento; Nóbrega, Vanessa Medeiros da; Silva, Maria Elizabete de Amorim; Machado, Amanda Narciso; Collet, Neusa;	Supported self-care for children and adolescents with chronic disease and their families	2017	No	No	Yes	Yes	No	No
Morgan, Mary Anne; Lifshay, Jennifer;	Community engagement in public health	2006	No	No	No	Yes	No	No
Toner, Eric S; McGinty, Meghan; Schoch-Spana, Monica; Rose, Dale A; Watson, Matthew; Echols, Erin; Carbone, Eric G;	A community checklist for health sector resilience informed by Hurricane Sandy	2017	Yes	Yes	No	No	Yes	No
Valencia I., Lumpuy-Castillo J., Magalhaes G., S√°nchez-Ferrer C.F., Lorenzo √ì., Peir√≥ C.	Mechanisms of endothelial activation, hypercoagulation and thrombosis in COVID-19: a link with diabetes mellitus	2024	No	No	Yes	Yes	No	No
Li X.-C., Qian H.-R., Zhang Y.-Y., Zhang Q.-Y., Liu J.-S., Lai H.-Y., Zheng W.-G., Sun J., Fu B., Zhou X.-N., Zhang X.-X.	Optimal decision-making in relieving global high temperature-related disease burden by data-driven simulation	2024	Yes	No	Yes	Yes	No	No
Naghavi M., Ong K.L., Aali A., Ababneh H.S., Abate Y.H., Abbafati C., Abbasgholizadeh R., Abbasian M., Abbasi-Kangevari M., Abbastabar H., Abd ElHafeez S., Abdelmasseh M., Abd-Elsalam S., Abdelwahab A., Abdollahi M., Abdollahifar M.-A., Abdoun M., Abdulah D.M., Abdullahi A., Abebe M., Abebe S.S., Abedi A., Abegaz K.H., Abhilash E.S., Abidi H., Abiodun O., Aboagye R.G., Abolhassani H., Abolmaali M…	Global burden of 288 causes of death and life expectancy decomposition in 204 countries and territories and 811 subnational locations, 1990‚Äì2021: a systematic analysis for the Global Burden of Disease Study 2021	2024	No	No	Yes	Yes	No	No
Yoo S.G.K., Chung G.S., Bahendeka S.K., Sibai A.M., Damasceno A., Farzadfar F., Rohloff P., Houehanou C., Norov B., Karki K.B., Azangoukhyavy M., Marcus M.E., Aryal K.K., Brant L.C.C., Theilmann M., C√≠fkov√° R., Lunet N., Gurung M.S., Mwangi J.K., Martins J., Haghshenas R., Sturua L., Vollmer S., B√§rnighausen T., Atun R., Sussman J.B., Singh K., Moghaddam S.S., Guwatudde D., Geldsetzer P., Mann…	Global Prevalence of Aspirin Use for Primary Prevention of Cardiovascular Disease: A Cross-Sectional Study of Nationally Representative, Individual-Level Data	2024	No	No	Yes	Yes	No	No
Hossain A., Chowdhury A.T., Mahbub M., Khan M., Rahman T., Bin Sharif A., Hijazi H., Alameddine M.	Natural disasters, livelihood, and healthcare challenges of the people of a riverine island in Bangladesh: A mixed-method exploration	2024	Yes	No	Yes	No	No	No
Siddiquee N.A., Hamiduzzaman M., McLaren H., Patmisari E.	Older women's experience with COVID-19 pandemic: A study of risk perception and coping among culturally and linguistically diverse population in South Australia	2024	No	No	Yes	Yes	No	No
Andrade A.Q., Kerr M., Roughead E.E.	Data-Driven Interventions for an Emergency Preparedness System: A National Experience in Australia	2024	Yes	Yes	Yes	No	Yes	Yes
Misra R., Kirk B., Shawley-Brzoska S., Totzkay D., Morton C., Kuhn S., Harris M., McMillion M., Darling E.	Educational Intervention to Increase COVID-19 Vaccine Uptake in Rural Patients with Chronic Diseases: Lessons Learned from An Innovative Academic‚ÄìCommunity Partnership	2024	No	Yes	No	No	No	No
Banerjee M., Chadha S., Sanyal S., Mukherjee S.	A Comprehensive Review of the Status and Challenges in the Genesis of COVID 19 Vaccination Strategies	2024	No	No	No	Yes	No	No
Bastani P., Sadeghkhani O., Bikine P., Mehralian G., Samadbeik M., Ravangard R.	Medication supply chain resilience during disasters: exploration of causes, strategies, and consequences applying Strauss and Corbin's approach to the grounded theory	2023	Yes	Yes	Yes	No	Yes	Yes
Ji J.S., Xia Y., Liu L., Zhou W., Chen R., Dong G., Hu Q., Jiang J., Kan H., Li T., Li Y., Liu Q., Liu Y., Long Y., Lv Y., Ma J., Ma Y., Pelin K., Shi X., Tong S., Xie Y., Xu L., Yuan C., Zeng H., Zhao B., Zheng G., Liang W., Chan M., Huang C.	China's public health initiatives for climate change adaptation	2023	Yes	No	No	Yes	No	No
Bremer E., Arbour-Nicitopoulos K.P., Tsui B., Ginis K.A.M., Moore S.A., Best K.L., Voss C.	Feasibility and Utility of a Fitbit Tracker Among Ambulatory Children and Youth With Disabilities	2023	No	No	Yes	Yes	No	No
Yoo S.G.K., Chung G.S., Bahendeka S.K., Sibai A.M., Damasceno A., Farzadfar F., Rohloff P., Houehanou C., Norov B., Karki K.B., Azangou-Khyavy M., Marcus M.E., Aryal K.K., Brant L.C.C., Theilmann M., C√≠fkov√° R., Lunet N., Gurung M.S., Mwangi J.K., Martins J., Haghshenas R., Sturua L., Vollmer S., B√§rnighausen T., Atun R., Sussman J.B., Singh K., Saeedi Moghaddam S., Guwatudde D., Geldsetzer P.…	Aspirin for Secondary Prevention of Cardiovascular Disease in 51 Low-, Middle-, and High-Income Countries	2023	No	No	Yes	Yes	No	No
Ong K.L., Stafford L.K., McLaughlin S.A., Boyko E.J., Vollset S.E., Smith A.E., Dalton B.E., Duprey J., Cruz J.A., Hagins H., Lindstedt P.A., Aali A., Abate Y.H., Abate M.D., Abbasian M., Abbasi-Kangevari Z., Abbasi-Kangevari M., ElHafeez S.A., Abd-Rabu R., Abdulah D.M., Abdullah A.Y.M., Abedi V., Abidi H., Aboagye R.G., Abolhassani H., Abu-Gharbieh E., Abu-Zaid A., Adane T.D., Adane D.E., Addo I…	Global, regional, and national burden of diabetes from 1990 to 2021, with projections of prevalence to 2050: a systematic analysis for the Global Burden of Disease Study 2021	2023	No	No	Yes	Yes	No	No
Whelan J., Hillenaar M., Fraser P., Allender S., Jackson M., Strugnell C., Bell C.	Perceived impacts of COVID-19 and bushfires on the implementation of an obesity prevention trial in Northeast Victoria, Australia	2023	No	No	Yes	Yes	No	No
Saleem B., Goldsmith D.	IS MESO- AMERICAN NEPHROPATHY (MEN) ONLY A DISEASE OF CENTRAL AMERICA? REPORTING A CASE SERIES OF MEN IN TRENTON, NJ	2023	No	No	Yes	Yes	No	No
Yamagami T., Yagi M., Tanaka S., Anzai S., Ueda T., Omori Y., Tanaka C., Shiba Y.	Relationship between Cognitive Decline and Daily Life Gait among Elderly People Living in the Community: A Preliminary Report	2023	No	No	Yes	Yes	No	No
Alknawy B., Kozlakidis Z., Tarkoma S., Bates D., Honkela A., Crooks G., Rhee K., McKillop M.	Digital public health leadership in the global fight for health security	2023	No	No	No	Yes	No	No
Chinta S., Rodriguez-Guerra M., Shaban M., Pandey N., Jaquez-Duran M., Vittorio T.J.	COVID-19 therapy and vaccination: a clinical narrative review	2023	No	No	No	Yes	No	No
Neira M., Erguler K., Ahmady-Birgani H., DaifAllah AL-Hmoud N., Fears R., Gogos C., Hobbhahn N., Koliou M., Kostrikis L.G., Lelieveld J., Majeed A., Paz S., Rudich Y., Saad-Hussein A., Shaheen M., Tobias A., Christophides G.	Climate change and human health in the Eastern Mediterranean and middle east: Literature review, research priorities and policy suggestions	2023	Yes	No	Yes	Yes	No	No
Allen T., Islam M., Abusyed M., Phalla S., Pokharel M., Watarai H., Conroy T., Dahill E.	Leveraging technology to advance patient care in the developing world: A new community platform for pharmacy workforce education	2023	No	No	Yes	Yes	No	No
Noor M.T.M., Shahar H.K., Baharudin M.R., Ismail S.N.S., Manaf R.A., Said S.M., Ahmad J., Muthiah S.G.	Facing flood disaster: A cluster randomized trial assessing communities‚Äô knowledge, skills and preparedness utilizing a health model intervention	2022	Yes	Yes	Yes	No	Yes	Yes
Houser R.	Expanding Access to Naloxone: A Necessary Step to Curb the Opioid Epidemic	2022	No	No	No	Yes	No	No
Kemp L., Xu C., Depledge J., Ebi K.L., Gibbins G., Kohler T.A., Rockstrom J., Scheffer M., Schellnhuber H.J., Steffen W., Lenton T.M.	Climate Endgame: Exploring catastrophic climate change scenarios	2022	No	No	No	Yes	No	No
Asgary R., Garland V., Ro V., Stribling J.C., Waldman R.	A systematic review of effective strategies for chronic disease management in humanitarian settings; opportunities and challenges	2022	Yes	Yes	Yes	No	Yes	Yes
Zhang Y., Warson M., Lee J., Bonner K.	Addressing Disruptions In Care: A Study Of Chronic Disease Exacerbations In An Underserved Community Following Hurricane Ida	2022	Yes	No	Yes	Yes	No	No
Favas C., Ansbro √â., Eweka E., Agarwal G., Lazo Porras M., Tsiligianni I., Vedanthan R., Webster R., Perel P., Murphy A.	Factors Influencing the Implementation of Remote Delivery Strategies for Non-Communicable Disease Care in Low- and Middle-Income Countries: A Narrative Review	2022	No	No	Yes	Yes	No	No
Keishams F., Goudarzi G., Hajizadeh Y., Hashemzadeh M., Teiri H.	Influence of meteorological parameters and PM(2.5) on the level of culturable airborne bacteria and fungi in Abadan, Iran	2022	No	No	No	Yes	No	No
Wang F., Fang Y., Deng H., Wei F.	How community medical facilities can promote resilient community constructions under the background of pandemics	2022	No	No	No	Yes	No	No
Vassalotti J.A., Boucree S.C.	Integrating CKD Into US Primary Care: Bridging the Knowledge and Implementation Gaps	2022	No	No	Yes	Yes	No	No
Kohrt B.A., Carruth L.	Syndemic effects in complex humanitarian emergencies: A framework for understanding political violence and improving multi-morbidity health outcomes	2022	No	No	Yes	Yes	No	No
Ravicz M., Muhongayire B., Kamagaju S., Klabbers R.E., Faustin Z., Kambugu A., Bassett I., O‚ÄôLaughlin K.	Using Intervention Mapping methodology to design an HIV linkage intervention in a refugee settlement in rural Uganda	2022	No	No	Yes	Yes	No	No
McCarthy C., Clyne B., Boland F., Moriarty F., Flood M., Wallace E., Smith S.M.	GP-delivered medication review of polypharmacy, deprescribing, and patient priorities in older people with multimorbidity in Irish primary care (SPPiRE Study): A cluster randomised controlled trial	2022	No	No	Yes	Yes	No	No
Abraham S., John S.M., Gupta A., Biswas S., Khare M.M., Mukherjee P., Frankline A.C.	Primary care for the urban poor in India during the pandemic: Uninterrupted management of non-communicable diseases and home-based care of patients with COVID-19 infection	2022	Yes	Yes	Yes	No	Yes	Yes
Tschida S., Flood D., Guarchaj M., Milian J., Aguilar A., Fort M.P., Guetterman T., Montano C.M., Miller A., Morales L., Rohloff P.	Implementation of a Diabetes Self-Management Education and Support Intervention in Rural Guatemala: A Mixed-Methods Evaluation Using the RE-AIM Framework	2021	Yes	Yes	Yes	Yes	No	No
Leff R., Selvam A., Bernstein R., Wallace L., Hayward A., Agrawal P., Hersey D., Ngaruiya C.	A Review of Interventions for Non-Communicable Diseases in Humanitarian Emergencies in Low-and Middle-Income Countries	2021	Yes	Yes	Yes	No	Yes	Yes
Utay N.S., Asmuth D.M., Gharakhanian S., Contreras M., Warner C.D., Detzel C.J.	Potential use of serum-derived bovine immunoglobulin/protein isolate for the management of COVID-19	2021	No	No	Yes	Yes	No	No
Romanello M., van Daalen K., Anto J.M., Dasandi N., Drummond P., Hamilton I.G., Jankin S., Kendrovski V., Lowe R., Rockl√∂v J., Schmoll O., Semenza J.C., Tonne C., Nilsson M.	Tracking progress on health and climate change in Europe	2021	Yes	No	Yes	Yes	No	No
Salsbury S.A., Maiers M.	Qualitative Analysis of Illness Representations and Coping Perceptions Among Older Adults With Chronic Spinal Disability: ‚ÄúA Thought in the Back of My Mind‚Äù	2021	No	No	Yes	Yes	No	No
Tripathy J.P., Mishra S.	How effective was implementation of the package of essential non-communicable disease (PEN) interventions: A review of evidence?	2021	No	No	Yes	Yes	No	No
Bikomeye J.C., Namin S., Anyanwu C., Rublee C.S., Ferschinger J., Leinbach K., Lindquist P., Hoppe A., Hoffman L., Hegarty J., Sperber D., Beyer K.M.M.	Resilience and equity in a time of crises: Investing in public urban greenspace is now more essential than ever in the us and beyond	2021	No	No	No	Yes	No	No
Mok W.K.H., Hairi N.N., Chan C.M.H., Mustapha F.I., Saminathan T.A., Low W.Y.	The implementation of childhood obesity related policy interventions in malaysia‚Äîa non communicable diseases scorecard project	2021	No	No	Yes	Yes	No	No
Brumberg H.L., Karr C.J.	Ambient air pollution: Health hazards to children	2021	Yes	No	Yes	Yes	No	No
Wang P.-Y., Li Y., Wang Q.	Sarcopenia: An underlying treatment target during the COVID-19 pandemic	2021	No	No	Yes	Yes	No	No
Ratnayake R., Rawashdeh F., Bani Hani M., Zoubi S., Fawad M., AbuAlRub R., Al-Ali N., Goyal R., Al-Amire K., AlMaaitah R., Parmar P.	Adaptation of a community health volunteer strategy for the management of hypertension and diabetes and detection of COVID-19 disease: a progamme for Syrian refugees in northern Jordan	2021	Yes	Yes	Yes	No	Yes	Yes
Hii M., Beyer K., Namin S., Malecki K., Schultz A., Rublee C.	Respiratory diseases, racial disparities, and residential proximity to coal power plants in Wisconsin, USA: a cross-sectional study	2021	No	No	Yes	Yes	No	No
Wijeratne T., Gillard Crewther S., Sales C., Karimi L.	COVID-19 Pathophysiology Predicts That Ischemic Stroke Occurrence Is an Expectation, Not an Exception‚ÄîA Systematic Review	2020	No	No	Yes	Yes	No	No
Theodoridis G., Pechlivanis A., Thomaidis N.S., Spyros A., Georgiou C.A., Albanis T., Skoufos I., Kalogiannis S., Tsangaris G.T., Stasinakis A.S., Konstantinou I., Triantafyllidis A., Gkagkavouzis K., Kritikou A.S., Dasenaki M.E., Gika H., Virgiliou C., Kodra D., Nenadis N., Sampsonidis I., Arsenos G., Halabalaki M., Mikros E.	Foodomicsgr_ri. A consortium for comprehensive molecular characterisation of food products	2021	No	No	No	Yes	No	No
Mattei J., Tucker K.L., Falcon L.M., Carlos F. Rios-Bedoya, Kaplan R.M., O'Neill H.J., Tamez M., Mendoza S., Diaz-Alvarez C.B., Orozco J.E., Perez E.A., Rodriguez-Orengo J.F.	Design and implementation of the puerto rico observational study of psychosocial, environmental, and chronic disease trends (PROSPECT)	2021	No	No	Yes	Yes	No	No
Feigin V.L., Stark B.A., Johnson C.O., Roth G.A., Bisignano C., Abady G.G., Abbasifard M., Abbasi-Kangevari M., Abd-Allah F., Abedi V., Abualhasan A., Abu-Rmeileh N.M.E., Abushouk A.I., Adebayo O.M., Agarwal G., Agasthi P., Ahinkorah B.O., Ahmad S., Ahmadi S., Salih Y.A., Aji B., Akbarpour S., Akinyemi R.O., Al Hamad H., Alahdab F., Alif S.M., Alipour V., Aljunid S.M., Almustanyir S., Al-Raddadi …	Global, regional, and national burden of stroke and its risk factors, 1990-2019: A systematic analysis for the Global Burden of Disease Study 2019	2021	No	No	Yes	Yes	No	No
Jakovljevic M., Samarzija M., Milicic D., Reiner Z., Sartorius N.	Comorbidities and syndemics in the COVID-19 age: Challenges and opportunities for bringing separated branches of medicine closer to each other	2021	No	No	Yes	Yes	No	No
Lu B., Zeng W., Li Z., Wen J.	Risk factors of post-traumatic stress disorder 10 years after Wenchuan earthquake: A population-based case-control study	2021	Yes	No	Yes	Yes	No	No
Jakovljevic M., Samarzija M., Milicic D., Reiner Z., Sartorius N.	COMORBIDITY, RESILIENCE, AND EPIGENETICS IN PSYCHIATRY FROM THE PERSPECTIVE OF PREDICTIVE, PREVENTIVE AND PERSON-CENTERED MEDICINE COMORBIDITIES AND SYNDEMICS IN THE COVID-19 AGE: CHALLENGES AND OPPORTUNITIES FOR BRINGING SEPARATED BRANCHES OF MEDICINE CLOSER TO EACH OTHER	2021	No	No	Yes	Yes	No	No
McCullough P.A., Alexander P.E., Armstrong R., Arvinte C., Bain A.F., Bartlett R.P., Berkowitz R.L., Berry A.C., Borody T.J., Brewer J.H., Brufsky A.M., Clarke T., Derwand R., Eck A., Eck J., Eisner R.A., Fareed G.C., Farella A., Fonseca S.N.S., Geyer C.E., Gonnering R.S., Graves K.E., Gross K.B.V., Hazan S., Held K.S., Thomas Hight H., Immanuel S., Jacobs M.M., Ladapo J.A., Lee L.H., Littell J.,…	Multifaceted highly targeted sequential multidrug treatment of early ambulatory high-risk SARS-CoV-2 infection (COVID-19)	2020	No	No	Yes	Yes	No	No
Mohammed B.A.	Cancer Disparity in Sub-Sahara Africa: Challenges and Opportunities	2020	No	No	Yes	Yes	No	No
Schoch-Spana M.	An Epidemic Recovery Framework to Jump-start Analysis, Planning, and Action on a Neglected Aspect of Global Health Security	2020	No	No	No	Yes	No	No
Wang E.A., Riley C., Wood G., Greene A., Horton N., Williams M., Violano P., Brase R.M., Brinkley-Rubinstein L., Papachristos A.V., Roy B.	Building community resilience to prevent and mitigate community impact of gun violence: Conceptual framework and intervention design	2020	No	No	No	Yes	No	No
Poirier M.P., Notley S.R., Boulay P., Sigal R.J., Friesen B.J., Malcolm J., Flouris A.D., Kenny G.P.	Type 2 diabetes does not exacerbate body heat storage in older adults during brief, extreme passive heat exposure	2020	No	No	Yes	Yes	No	No
Sinclair D., Savage E., O' Brien M., O'Reilly A., Mullaney C., Killeen M., O'Reilly O., Field C.A., Fitzpatrick P., Murrin C., Connolly D., Patterson A., Denieffe S., Elmusharaf K., Hickey A., Mellon L., Flood M., Sweeney M.R.	Developing a national undergraduate standardized curriculum for future healthcare professionals on "Making Every Contact Count" for chronic disease prevention in the Republic of Ireland	2020	No	Yes	Yes	No	Yes	No
Linares C., D√≠az J., Negev M., Mart√≠nez G.S., Debono R., Paz S.	Impacts of climate change on the public health of the Mediterranean Basin population - Current situation, projections, preparedness and adaptation	2020	Yes	No	Yes	Yes	No	No
Marshall E.T., Guo J., Flood E., Sandel M.T., Sadof M.D., Zotter J.M.	Home Visits for Children With Asthma Reduce Medicaid Costs	2020	No	Yes	Yes	No	Yes	No
Allen C.F., West R.M.D., Johnson D., St Ville S., Cox I., Hospedales C.J.	Impact of Hurricane Maria on environmental determinants of health in Dominica	2020	Yes	No	Yes	Yes	No	No
Sutan R.	Urbanisation challenge: Conceptual framework alignment in family health improvement-process needs	2019	No	No	Yes	Yes	No	No
Espina C., Bauld L., Bonanni B., Brenner H., Brown K., Dillner J., Kampman E., Nilbert M., Vineis P., Weijenberg M.P., Cox A., De Kok T.M., Fecht D., Mitrou G., Muller D.C., Serrano D., Steindorf K., Storm H., Thorat M.A., Van Duijnhoven F., Weiderpass E., Sch√ºz J.	The essential role of prevention in reducing the cancer burden in Europe: A commentary from cancer prevention Europe	2019	No	No	Yes	Yes	No	No
Ho J.Y.-E., Chan E.Y.Y., Lam H.C.Y., Yeung M.P.S., Wong C.K.P., Yung T.K.C.	Is ‚Äúperceived water insecurity‚Äù associated with disaster risk perception, preparedness attitudes, and coping ability in rural China? (A health-EDRM pilot study)	2019	No	No	No	Yes	No	No
McClintock A.S., McCarrick S.M., Garland E.L., Zeidan F., Zgierska A.E.	Brief Mindfulness-Based Interventions for Acute and Chronic Pain: A Systematic Review	2019	No	Yes	Yes	No	Yes	No
Sweileh W.M.	A bibliometric analysis of health-related literature on natural disasters from 1900 to 2017	2019	Yes	No	Yes	Yes	No	No
Schnall A.H., Roth J.J., Ekpo L.L., Guendel I., Davis M., Ellis E.M.	Disaster-Related Surveillance Among US Virgin Islands (USVI) Shelters During the Hurricanes Irma and Maria Response	2019	Yes	Yes	Yes	Yes	Yes	Yes
Mansoori P., Majdzadeh R., Abdi Z., Rudan I., Chan K.Y., Aarabi M., Ahmadnezhad E., Ahmadnia S., Akhondzadeh S., Azin A., Azizi F., Dehnavieh R., Eini-Zinab H., Farzadfar F., Farzaei M.H., Ghanei M., Haghdoost A., Hantoushzadeh S., Heydari G., Joulaei H., Kalantari N., Kelishadi R., Khosravi A., Larijani B., Mahvi A.H., Bavani A.R.M., Mesdaghinia A., Mokri A., Montazeri A., Mostafavi E., Motevali…	Setting research priorities to achieve long-term health targets in Iran	2018	No	No	Yes	Yes	No	No
Tsou P.-Y., Agarwal R., Tomaj A., Griffin M.	Assessing health status and housing quality of families living in model subdivisions (Colonias) of the Rio Grande Valley	2018	No	No	Yes	Yes	No	No
Wu R., Hu X., Wang J.	Concise Review: Optimized Strategies for Stem Cell-Based Therapy in Myocardial Repair: Clinical Translatability and Potential Limitation	2018	No	No	Yes	Yes	No	No
Yoong S., Grady A., Wiggers J., Flood V., Rissel C., Wolfenden L.	A randomized controlled trial of an online menu planning intervention to improve childcare service adherence to dietary guidelines	2017	No	Yes	No	Yes	No	No
Wang H., Abajobir A.A., Abate K.H., Abbafati C., Abbas K.M., Abd-Allah F., Abera S.F., Abraha H.N., Abu-Raddad L.J., Abu-Rmeileh N.M.E., Adedeji I.A., Adedoyin R.A., Adetifa I.M.O., Adetokunboh O., Afshin A., Aggarwal R., Agrawal A., Agrawal S., Ahmad Kiadaliri A., Ahmed M.B., Aichour A.N., Aichour I., Aichour M.T.E., Aiyar S., Akanda A.S., Akinyemiju T.F., Akseer N., Al-Eyadhy A., Al Lami F.H., …	Global, regional, and national under-5 mortality, adult mortality, age-specific mortality, and life expectancy, 1970-2016: A systematic analysis for the Global Burden of Disease Study 2016	2017	No	No	Yes	Yes	No	No
Flood D., Hawkins J., Rohloff P.	A Home-Based Type 2 Diabetes Self-Management Intervention in Rural Guatemala	2017	Yes	Yes	Yes	No	Yes	Yes
Mangolian Shahrbabaki P., Nouhi E., Kazemi M., Ahmadi F.	Spirituality: A Panacea for Patients Coping with Heart Failure	2017	No	Yes	Yes	No	Yes	No
Palmer B.	Physiotherapy and the European Refugee Crisis: Can social media enable volunteers?	2016	No	Yes	Yes	No	Yes	No
Kassebaum N.J., Arora M., Barber R.M., Brown J., Carter A., Casey D.C., Charlson F.J., Coates M.M., Coggeshall M., Cornaby L., Dandona L., Dicker D.J., Erskine H.E., Ferrari A.J., Fitzmaurice C., Foreman K., Forouzanfar M.H., Fullman N., Goldberg E.M., Graetz N., Haagsma J.A., Hay S.I., Johnson C.O., Kemmer L., Khalil I.A., Kinfu Y., Kutz M.J., Kyu H.H., Leung J., Lim S.S., Lozano R., Mikesell J.…	Global, regional, and national disability-adjusted life-years (DALYs) for 315 diseases and injuries and healthy life expectancy (HALE), 1990‚Äì2015: a systematic analysis for the Global Burden of Disease Study 2015	2016	No	No	Yes	Yes	No	No
Chen C., Stuchiner T., Lucas L., Baraban E., Cohan S.	Impact of MS symptoms and symptom clusters on quality of life: A cross-sectional study of a large community cohort	2016	No	No	Yes	Yes	No	No
Woolrych R.	Gerontechnology: Creating enabling environments to meet the challenges and opportunities of an aging society	2016	No	No	Yes	Yes	No	No
Yang L., He C., Pang M.Y.C.	Reliability and validity of dual-task mobility assessments in people with chronic stroke	2016	No	No	Yes	Yes	No	No
Glaser J., Lemery J., Rajagopalan B., Diaz H.F., Garc√≠a-Trabanino R., Taduri G., Madero M., Amarasinghe M., Abraham G., Anutrakulchai S., Jha V., Stenvinkel P., Roncal-Jimenez C., Lanaspa M.A., Correa-Rotter R., Sheikh-Hamad D., Burdmann E.A., Andres-Hernando A., Milagres T., Weiss I., Kanbay M., Wesseling C., S√°nchez-Lozada L.G., Johnson R.J.	Climate change and the emergent epidemic of CKD from heat stress in rural communities: The case for heat stress nephropathy	2016	Yes	No	Yes	Yes	No	No
Whitmee S., Haines A., Beyrer C., Boltz F., Capon A.G., De Souza Dias B.F., Ezeh A., Frumkin H., Gong P., Head P., Horton R., Mace G.M., Marten R., Myers S.S., Nishtar S., Osofsky S.A., Pattanayak S.K., Pongsiri M.J., Romanelli C., Soucat A., Vega J., Yach D.	Safeguarding human health in the Anthropocene epoch: Report of the Rockefeller Foundation-Lancet Commission on planetary health	2015	Yes	No	Yes	Yes	No	No
Quintussi M., Van de Poel E., Panda P., Rutten F.	Economic consequences of ill-health for households in northern rural India	2015	No	No	Yes	Yes	No	No
Lee D.-H., Jacobs D.R.	Hormesis and public health: can glutathione depletion and mitochondrial dysfunction due to very low-dose chronic exposure to persistent organic pollutants be mitigated?	2015	No	No	Yes	Yes	No	No
Naghavi M., Wang H., Lozano R., Davis A., Liang X., Zhou M., Vollset S.E., Abbasoglu Ozgoren A., Abdalla S., Abd-Allah F., Abdel Aziz M.I., Abera S.F., Aboyans V., Abraham B., Abraham J.P., Abuabara K.E., Abubakar I., Abu-Raddad L.J., Abu-Rmeileh N.M.E., Achoki T., Adelekan A., Ademi Z., Adofo K., Adou A.K., Adsuar J.C., √Ñrnlov J., Agardh E.E., Akena D., Al Khabouri M.J., Alasfoor D., Albittar M…	Global, regional, and national age-sex specific all-cause and cause-specific mortality for 240 causes of death, 1990-2013: A systematic analysis for the Global Burden of Disease Study 2013	2015	No	No	Yes	Yes	No	No
Akbari A., Clase C.M., Acott P., Battistella M., Bello A., Feltmate P., Grill A., Karsanji M., Komenda P., Madore F., Manns B.J., Mahdavi S., Mustafa R.A., Smyth A., Welcher E.S.	Canadian society of nephrology commentary on the KDIGO clinical practice guideline for CKD evaluation and management	2015	No	No	Yes	Yes	No	No
Vitaliti G., Tabatabaie O., Matin N., Ledda C., Pavone P., Lubrano R., Serra A., Di Mauro P., Cocuzza S., Falsaperla R.	The usefulness of immunotherapy in pediatric neurodegenerative disorders: A systematic review of literature data	2015	No	No	Yes	Yes	No	No
Haig A., Loar S., Haig T.A.	The international rehabilitation forum: An academic consortium that builds medical rehabilitation in low resource regions through participation, mentoring, and disruptive innovation	2015	No	No	Yes	Yes	No	No
Posid J.M., Goodman R.A., Khan A.S.	Classifying infectious disease outbreaks to improve timeliness and efficiency of response	2014	No	No	Yes	Yes	No	No
Garland R.M.	National policy response to climate change in South Africa	2014	Yes	No	No	Yes	No	No
Groot E., Abelsohn A., Moore K.	Practical strategies for prevention and treatment of heat-induced illness	2014	Yes	Yes	Yes	No	Yes	Yes
Scurati-Manzoni E., Fossali E.F., Agostoni C., Riva E., Simonetti G.D., Zanolari-Calderari M., Bianchetti M.G., Lava S.A.G.	Electrolyte abnormalities in cystic fibrosis: Systematic review of the literature	2014	No	No	Yes	Yes	No	No
Singh M., Jaiswal N.	Dehumidifiers for chronic asthma.	2013	No	No	Yes	Yes	No	No
Dvorak J.	Football for health-A global health initiative of FIFA	2013	No	No	Yes	Yes	No	No
El Arifeen S., Christou A., Reichenbach L., Osman F.A., Azad K., Islam K.S., Ahmed F., Perry H.B., Peters D.H.	Community-based approaches and partnerships: innovations in health-service delivery in Bangladesh	2013	No	No	Yes	Yes	No	No
Truter I.	Transnet-Phelophepa as a source of primary health care data in rural South Africa	2013	No	No	Yes	Yes	No	No
Horney J., Zotti M.E., Williams A., Hsia J.	Cluster Sampling with Referral to Improve the Efficiency of Estimating Unmet Needs among Pregnant and Postpartum Women after Disasters	2012	No	No	Yes	Yes	No	No
Shishani K., Allen C., Shubnikov E., Salman K., LaPorte R.E., Linkov F.	Nurse Educators Establishing New Venues in Global Nursing Education	2012	No	No	Yes	Yes	No	No
Whitcomb M.E.	Commentary: Meeting future medical care needs: A perfect storm on the horizon	2011	Yes	No	Yes	Yes	No	No
Bush K.F., Luber G., Kotha S.R., Dhaliwal R.S., Kapil V., Pascual M., Brown D.G., Frumkin H., Dhiman R.C., Hess J., Wilson M.L., Balakrishnan K., Eisenberg J., Kaur T., Rood R., Batterman S., Joseph A., Gronlund C.J., Agrawal A., Hu H.	Impacts of climate change on public health in India: Future research directions	2011	Yes	No	Yes	Yes	No	No
Redwood-Campbell L., Abrahams J.	Primary health care and disasters-the current state of the literature: what we know, gaps and next steps.	2011	Yes	No	Yes	Yes	No	No
Cusack L., de Crespigny C., Athanasos P.	Heatwaves and their impact on people with alcohol, drug and mental health conditions: A discussion paper on clinical practice considerations	2011	Yes	No	Yes	Yes	No	No
Kar N.	Cognitive behavioral therapy for the treatment of post-traumatic stress disorder: A review	2011	No	No	Yes	Yes	No	No
Fukasawa M., Nakahara D., Nakai S., Watari N., Atsuzawa K., Usuda N.	Dopamine release by moxibustion stimulation revealed by microdialysis	2010	No	No	Yes	Yes	No	No
Springgate B.F., Allen C., Jones C., Lovera S., Meyers D., Campbell L., Palinkas L.A., Wells K.B.	Rapid Community Participatory Assessment of Health Care in Post-Storm New Orleans	2009	Yes	No	Yes	Yes	No	No
English P.B., Sinclair A.H., Ross Z., Anderson H., Boothe V., Davis C., Ebi K., Kagey B., Malecki K., Shultz R., Simms E.	Environmental health indicators of climate change for the United States: Findings from the state environmental health indicator collaborative	2009	Yes	No	Yes	Yes	No	No
McNamara D.G., Dickinson A.R., Byrnes C.A.	The perceptions and preferences of parents of children with tracheostomies in a study of humidification therapy.	2009	No	No	Yes	Yes	No	No
Albright A., Allweiss P., Ernst K., Rodriguez B.	Organizing a strategic public health approach to addressing diabetes during disasters	2009	Yes	No	Yes	Yes	No	No
Fedorowicz Z., Shih-Yen E.C., Dorri M., Nasser M., Newton T., Shi L.	Interventions for the management of oral submucous fibrosis	2008	No	No	Yes	Yes	No	No
McDuffie R., Summerson J., Reilly P., Blackwell C., Goff D., Kimel A.R., Crago L., Fonseca V.	The Action to Control Cardiovascular Risk in Diabetes (ACCORD) Trial and Hurricane Katrina: Lessons for managing clinical trials during and after a natural disaster	2008	Yes	No	Yes	Yes	No	No
Eberhard J., Jepsen S., Jerv√∏e-Storm P.-M., Needleman I., Worthington H.V.	Full-mouth disinfection for the treatment of adult chronic periodontitis	2008	No	No	Yes	Yes	No	No
Aldrich N., Benson W.F.	Disaster preparedness and the chronic disease needs of vulnerable older adults.	2008	Yes	Yes	Yes	No	Yes	Yes
Adusumilli S.R., Tobin J.N., Younge R.G., Kendall M., Kukafka R., Khan S., Chang O., Mahabir K	The New York City eClinician Project: using Personal Digital Assistants and wireless internet access to support emergency preparedness and enhance clinical care in community health centers.	2007	Yes	No	Yes	Yes	No	No
Flood M., Scharer K.	Creativity enhancement: Possibilities for successful aging	2006	No	No	No	Yes	No	No
Allen T.	Improving housing, improving health: the need for collaborative working.	2006	No	No	No	Yes	No	No
Hayes N., Rollins R., Weinberg A., Brawley O., Baquet C., Kaur J.S., Palafox N.A.	Cancer-related disparities: Weathering the perfect storm through comprehensive cancer control approaches	2006	Yes	No	Yes	Yes	No	No
Martens M.P., Parker J.C., Smarr K.L., Hewett J.E., Ge B., Hanson K.D., Slaughter J.R., Walker S.E.	Health status, cognitive coping, and depressive symptoms: Testing for a mediator effect	2005	No	No	Yes	Yes	No	No
Woersching J.C., Snyder A.E.	Earthquakes in El Salvador: A descriptive study of health concerns in a rural community and the clinical implications, part I	2005	Yes	No	Yes	Yes	No	No
Odedina F.T., Leader A.G., Venkataraman K., Cole R., Storm A.	Feasibility of a Community Asthma Management Network (CAMN) program: Lessons learnt from an exploratory investigation	2003	No	Yes	Yes	No	Yes	No
GBD 2021 Diseases and Injuries Collaborators	Global incidence, prevalence, years lived with disability (YLDs), disability-adjusted life-years (DALYs), and healthy life expectancy (HALE) for 371 diseases and injuries in 204 countries and territories and 811 subnational locations, 1990-2021: a systematic analysis for the Global Burden of Disease Study 2021	2000	No	No	Yes	Yes	No	No
Bateman RM, Sharpe MD, Jagger JE, Ellis CG, Solé-Violán J, López-Rodríguez M, Herrera-Ramos E, Ruíz-Hernández J, Borderías L, Horcajada J, González-Quevedo N, Rajas O, Briones M, Rodríguez de Castro F, Rodríguez Gallego C, Esen F, Orhun G, Ergin Ozcan P, Senturk E, Ugur Yilmaz C, Orhan N, Arican N, Kaya M, Kucukerden M, Giris M, Akcan U, Bilgic Gazioglu S, Tuzun E, Riff R, Naamani O, Douvdevani A…	36th International Symposium on Intensive Care and Emergency Medicine : Brussels, Belgium. 15-18 March 2016	2024	No	No	No	No	No	No
Tomás CC, Oliveira E, Sousa D, Uba-Chupel M, Furtado G, Rocha C, Teixeira A, Ferreira P, Alves C, Gisin S, Catarino E, Carvalho N, Coucelo T, Bonfim L, Silva C, Franco D, González JA, Jardim HG, Silva R, Baixinho CL, Presado MªH, Marques MªF, Cardoso ME, Cunha M, Mendes J, Xavier A, Galhardo A, Couto M, Frade JG, Nunes C, Mesquita JR, Nascimento MS, Gonçalves G, Castro C, Mártires A, Monteiro MªJ…	Proceedings of the 3rd IPLeiria's International Health Congress : Leiria, Portugal. 6-7 May 2016	2016	No	No	No	Yes	No	No
Zhang Z, Heerspink HJL, Chertow GM, Correa-Rotter R, Gasparrini A, Jongs N, Langkilde AM, McMurray JJV, Mistry MN, Rossing P, Toto RD, Vart P, Nitsch D, Wheeler DC, Caplin B.	Ambient heat exposure and kidney function in patients with chronic kidney disease: a post-hoc analysis of the DAPA-CKD trial	2016	Yes	No	Yes	Yes	No	No
Pormasoumi H, Rostami D, Jamebozorgi K, Mirshekarpour H, Heshmatnia J.	COVID-19 management in Iran and international sanctions	2024	No	No	Yes	Yes	No	No
Davis GC, Breslau N.	Post-traumatic stress disorder in victims of civilian trauma and criminal violence	2023	No	No	Yes	Yes	No	No
Nomura O, Onishi H, Park YS, Michihata N, Kobayashi T, Kaneko K, Yoshikawa T, Ishiguro A; Japan Pediatric Society Steering Committee of Board Examination.	Predictors of performance on the pediatric board certification examination	2022	No	No	No	Yes	No	No
Yamakawa T, Ohigashi H, Hashimoto D, Hayase E, Takahashi S, Miyazaki M, Minomi K, Onozawa M, Niitsu Y, Teshima T.	Vitamin A-coupled liposomes containing siRNA against HSP47 ameliorate skin fibrosis in chronic graft-versus-host disease	1994	No	No	No	Yes	No	No
Herrick C.	The post-2015 landscape: vested interests, corporate social responsibility and public health advocacy	2009	No	No	No	Yes	No	No
George A Mensah 1, Valentin Fuster 2, Christopher J L Murray 3, Gregory A Roth 4; Global Burden of Cardiovascular Diseases and Risks Collaborators	Global Burden of Cardiovascular Diseases and Risks, 1990-2022	2021	No	No	Yes	Yes	No	No
Marianne Kingsley (1), EcoHealth Ontario (2)	Commentary - Climate change, health and green space co-benefits	2019	No	No	No	Yes	No	No
Lynda Redwood-Campbell 1, Jonathan Abrahams	Primary health care and disasters-the current state of the literature: what we know, gaps and next steps	2011	Yes	No	No	Yes	No	No
Ranjita Misra 1, Brenna Kirk 1, Samantha Shawley-Brzoska 1, Daniel Totzkay 2, Catherine Morton 3, Summer Kuhn 3, Misty Harris 3, Mary McMillion 3, Elaine Darling 4	Educational Intervention to Increase COVID-19 Vaccine Uptake in Rural Patients with Chronic Diseases: Lessons Learned from An Innovative Academic-Community Partnership	2008	No	Yes	No	No	No	No
Timothy J Madson 1, Kathryn R Cieslak, Ralph E Gay	Joint mobilization vs massage for chronic mechanical neck pain: a pilot study to assess recruitment strategies and estimate outcome measure variability	2024	No	No	Yes	Yes	No	No
Janice Ying-en Ho 1ORCID,Emily Ying Yang Chan 1,2,*ORCID,Holly Ching Yu Lam 2ORCID,May Pui Shan Yeung 1,Carol Ka Po Wong 2 andTony Ka Chun Yung 2 1	Is "Perceived Water Insecurity" Associated with Disaster Risk Perception, Preparedness Attitudes, and Coping Ability in Rural China? (A Health-EDRM Pilot Study)	2006	Yes	No	No	Yes	No	No
G M Aronoff	The use of non-narcotic drugs and other alternatives for analgesia as part of a comprehensive pain management program	2022	No	No	No	Yes	No	No
Kopp JB, Ball LK, Cohen A, Kenney RJ, Lempert KD, Miller PE, et al.	Kidney Patient Care in Disasters: Lessons from the Hurricanes and Earthquake of 2005	2007	Yes	Yes	Yes	No	Yes	Yes
Montesanti S, Fitzpatrick K, Azimi T, McGee T, Fayant B, Albert L.	Exploring Indigenous Ways of Coping After a Wildfire Disaster in Northern Alberta, Canada	2021	Yes	Yes	No	No	Yes	Yes
Corbin JH, Oyene UE, Manoncourt E, Onya H, Kwamboka M, Amuyunzu-Nyamongo M, et al	A health promotion approach to emergency management: effective community engagement strategies from five cases	2021	Yes	Yes	No	No	Yes	Yes
Plumb J, Weinstein LC, Brawer R, Scott K.	Community-Based Partnerships for Improving Chronic Disease Management	2012	No	Yes	Yes	No	Yes	Yes
Pickering CJ, O’Sullivan T.	Promoting Inclusive Institutional Culture Through Intergenerational Collaboration in Disaster Risk Reduction and Disaster Risk Management	2023	Yes	Yes	No	No	Yes	Yes
Williams MV, Chandra A, Spears A, Varda D, Wells KB, Plough AL, et al	Evaluating Community Partnerships Addressing Community Resilience in Los Angeles, California	2018	Yes	Yes	No	No	Yes	Yes
Hou R, Lian P, Han Z, Yan A.	Differences in disaster warning and community engagement between families with and without members suffering from chronic Diseases: The mediating role of satisfaction with warning service.	2024	Yes	Yes	Yes	No	Yes	Yes
Paudel S, Kanbara S	Enhancing healthcare access during disasters and emergencies: Recommendations from Nepali migrants in Japan	2023	Yes	Yes	No	No	Yes	Yes
Hasan F, Marsia S, Patel K, Agrawal P, Razzak JA.	Effective Community-Based Interventions for the Prevention and Management of Heat-Related Illnesses: A Scoping Review.	2021	Yes	Yes	Yes	No	Yes	Yes
Blake D, Thompson J, Chamberlain K, Hudson-Doyle EE, Kearns N	“I need to have a plan in place”: Accessing medications and health treatments during a disaster for people with long-term health conditions.	2022	Yes	Yes	Yes	No	Yes	Yes
Tomio J, Sato H.	Emergency and disaster preparedness for chronically ill patients: a review of recommendations.	2014	Yes	Yes	Yes	No	Yes	Yes
Parmar PK, Rawashdah F, Al-Ali N, Abu Al Rub R, Fawad M, Al Amire K, et al.	Integrating community health volunteers into non-communicable disease management among Syrian refugees in Jordan: a causal loop analysis.	2021	No	Yes	Yes	No	Yes	Yes
Google/citation searched
.

## Sheet: Giselle
Authors	Title	Year	INCLUSION: discusses at least 1 type of natural disaster/extreme weather event or discusses natural disasters generally	INCLUSION: article discusses solutions actionable by community members	INCLUSION: discusses at least 1 type of chronic disease or chronic diseases generally	EXCLUSION: - article does Not discuss health-related community-based solutions - Article is Not in English - article is Not published in an academic journal or scholarly database	Passed Title/Abstract screen?	Passed Full-text screen?	Sum of Title/Abstract Passes =	Sum of Title/Abstract + Full-Text Passes =	Data synthesis: if 3 or more studies mention the same theme, theme is included as a solution category
Arrieta, Martha I; Foreman, Rachel D; Crook, Errol D; IceNogle, Marjorie L;	Insuring continuity of care for chronic disease patients after a disaster: key preparedness elements	2008	Yes	Yes	Yes	No	Yes	Yes	72	43	Improving patient health literacy and patient education
Gichomo, Gladys;	Improving Disaster Preparedness and Planning for Chronic Disease Populations	2019	Yes	Yes	Yes	Yes	Yes	No			Environmental monitoring and surveillance
Arrieta, Martha I; Foreman, Rachel D; Crook, Errol D; IceNogle, Marjorie L;	Providing continuity of care for chronic diseases in the aftermath of Katrina: from field experience to policy recommendations	2009	Yes	Yes	Yes	No	Yes	Yes			Chronic condition monitoring and mapping systems
Carameli, Kelley A; Eisenman, David P; Blevins, Joy; d'Angona, Brian; Glik, Deborah C;	Planning for chronic disease medications in disaster: perspectives from patients, physicians, pharmacists, and insurers	2013	Yes	Yes	Yes	No	Yes	Yes			Educating health personnel & collaborating, specifically with pharmacists for medication
Radhakrishnan, Kavita; Jacelon, Cynthia;	Synthesis of literature on strategies for chronic disease management post disasters	2009	Yes	Yes	Yes	No	Yes	Yes			Access to water, transporation
Brown, David W; Young, Stacy L; Engelgau, Michael M; Mensah, George A;	Evidence-based approach for disaster preparedness authorities to inform the contents of repositories for prescription medications for chronic disease management and control	2008	Yes	Yes	Yes	No	Yes	Yes			Better infrastructure
Kim, Kyounghae; Choi, Janet S; Choi, Eunsuk; Nieman, Carrie L; Joo, Jin Hui; Lin, Frank R; Gitlin, Laura N; Han, Hae-Ra;	Effects of community-based health worker interventions to improve chronic disease management and care among vulnerable populations: a systematic review	2016	No	Yes	Yes	No	Yes	No
Miller, Andrew C; Arquilla, Bonnie;	Chronic diseases and natural hazards: impact of disasters on diabetic, renal, and cardiac patients	2008	Yes	No	Yes	No	No	No
Ko, Jean Y; Strine, Tara W; Allweiss, Pamela;	Chronic conditions and household preparedness for public health emergencies: Behavioral Risk Factor Surveillance System, 2006-2010	2014	Yes	No	Yes	No	No	No
Subramaniam, Parvathi; Villeneuve, Michelle;	Advancing emergency preparedness for people with disabilities and chronic health conditions in the community: a scoping review	2020	Yes	No	Yes	No	No	No
Arrieta, M; Foreman, R; Crook, E; IceNogle, Marjorie L; Nelson, Susan Y; Henry, Tracey; II, MS; Nicole Guidry, BSW; McLean, Mary;	A network approach to facilitating continuity of care for patients with chronic diseases in the aftermath of a natural disaster	2007				Yes	No	No
McGowan, Patrick T;	Self-management education and support in chronic disease management	2012	No	Yes	Yes	No	No	No
Willis, Cameron D; Riley, Barbara L; Herbert, Carol P; Best, Allan;	Networks to strengthen health systems for chronic disease prevention	2013	No	No	Yes	Yes	No	No
Chan, Emily Ying Yang; Southgate, Rosamund J;	Responding to chronic disease needs following disasters: A rethink using the Human Security approach	2014				Yes	No	No
Hacker, Karen A; Briss, Peter A; Richardson, Lisa; Wright, Janet; Petersen, Ruth;	Peer reviewed: COVID-19 and chronic disease: the impact Now and in the future	2021	No	No	Yes	Yes	No	No
Ghazanchaei, Elham; Allahbakhshi, Kiyoumars; Khorasani-Zavareh, Davoud; Aghazadeh-Attari, Javad; Mohebbi, Iraj;	Challenges in providing care for patients with chronic diseases during disasters: a qualitative study with focus on diabetes and chronic respiratory diseases in Iran	2023	Yes	Yes	Yes	No	Yes	Yes			health literacy/planning for patients
Harris, Mark; Kidd, Michael; SNowdon, Teri;	New models of primary and community care to meet the challenges of chronic disease prevention and management: a discussion paper for NHHRC	2008	No	No	Yes	Yes	No	No
Stuart, Mary; Weinrich, Michael;	Integrated health system for chronic disease management: lessons learned from France	2004	No	Yes	Yes	No	Yes	No
Nicholls, Keith; Picou, J Steven; Curtis, Joycelyn; Lowman, Janel A;	The utility of community health workers in disaster preparedness, recovery, and resiliency	2015	Yes	Yes	No	No	No	No
Chan, EYY; Sondorp, E;	Medical interventions following natural disasters: missing out on chronic medical needs	2007	Yes	Yes	Yes	No	Yes	Yes
Hassan, Saria; Nguyen, Mytien; Buchanan, Morgan; Grimshaw, Alyssa; Adams, Oswald P; Hassell, Trevor; Ragster, LaVerne; Nunez-Smith, Marcella;	Management Of Chronic Noncommunicable Diseases After Natural Disasters In The Caribbean: A Scoping Review: A scoping review of literature published between 1974 and 2020 examining the burden and management of chronic Noncommunicable diseases after natural disasters in the Caribbean.	2020	Yes	Yes	Yes	No	Yes	Yes
Mercer, Victoria;	Chronic disease management	2010	No	No	Yes	Yes	No	No
Busse, Reinhard; Blümel, Miriam; Scheller-Kreinsen, David; Zentner, Annette;	Tackling chronic disease in Europe	2010	No	Yes	Yes	No	No	No
Airhihenbuwa, Collins O; Tseng, Tung-Sung; Sutton, Victor D; Price, LeShawndra;	Non–Peer Reviewed: Global Perspectives on Improving Chronic Disease Prevention and Management in Diverse Settings	2021	No	Yes	Yes	No	No	No
IceNogle, Marjorie; Eastburn, Sasha; Arrieta, Martha;	Katrina’s legacy: Processes for patient disaster preparation have improved but important gaps remain	2016	Yes	Yes	Yes	No	Yes	Yes
Padilla, Mark; Rodríguez-Madera, Sheilla L; Varas-Díaz, Nelson; Grove, Kevin; Rivera, Sergio; Rivera, Kariela; Contreras, Violeta; Ramos, Jeffrey; Vargas-Molina, Ricardo;	Red tape, slow emergency, and chronic disease management in post-María Puerto Rico	2022	Yes	No	Yes	Yes	No	No
Mazzucca, Stephanie; Arredondo, Elva M; Hoelscher, Deanna M; Haire-Joshu, Debra; Tabak, Rachel G; Kumanyika, Shiriki K; Brownson, Ross C;	Expanding implementation research to prevent chronic diseases in community settings	2021	No	No	Yes	Yes	No	No
Board on Health Sciences Policy; Committee on Post-Disaster Recovery of a Community's Public Health; Medical; Social Services;	Healthy, resilient, and sustainable communities after disasters: strategies, opportunities, and planning for recovery	2015	Yes	Yes	Yes	Yes	No	No
Ryan, Benjamin J; Franklin, Richard C; Burkle Jr, Frederick M; Aitken, Peter; Smith, Erin; Watt, Kerrianne; Leggat, Peter;	Reducing disaster exacerbated Non-communicable diseases through public health infrastructure resilience: perspectives of Australian disaster service providers	2016	Yes	Yes	Yes	No	Yes	Yes			collaborative governance
Ryan, Benjamin J; Franklin, Richard C; Burkle, Frederick M; Smith, Erin C; Aitken, Peter; Watt, Kerrianne; Leggat, Peter A;	Ranking and prioritizing strategies for reducing mortality and morbidity from Noncommunicable diseases post disaster: An Australian perspective	2018	Yes	Yes	Yes	No	Yes	Yes
Nicholls, Keith; Picou, Steven J; McCord, Selena C;	Training community health workers to enhance disaster resilience	2017	Yes	Yes	Yes	No	Yes	Yes
McCann, David GC;	A review of hurricane disaster planning for the elderly	2011	Yes	Yes	Yes	No	Yes	Yes			elderly involved in disaster planning; educational activity & foster resilience
Wilcox, Misty;	Nutritional management of individuals with chronic disease and vulnerable populations following a disaster	2016	Yes	No	Yes	Yes	No	No
Langmaid, Leanne; Ratner, Leah; Huysman, Colleen; Curran, Sarah; Uluer, Ahmet;	Supporting the medically fragile: individualized approach to empowering Young adults with chronic disease during the COVID-19 pandemic	2020	No	Yes	Yes	No	No	No
Kothari, Anita; Gore, Dana; MacDonald, Marjorie; Bursey, Gayle; Allan, Diane; Scarr, Jennifer; Renewal of Public Health Systems Research Team;	Chronic disease prevention policy in British Columbia and Ontario in light of public health renewal: a comparative policy analysis	2013	No	Yes	Yes	No	No	No
Lorig, Kate; Ritter, Philip L; Plant, Kathryn; Laurent, Diana D; Kelly, Pauline; Rowe, Sally;	The South Australia health chronic disease self-management Internet trial	2013	No	Yes	Yes	No	Yes	No
Ryan, Benjamin J; Franklin, Richard C; Burkle, Frederick M; Watt, Kerrianne; Aitken, Peter; Smith, Erin C; Leggat, Peter;	Analyzing the impact of severe tropical Cyclone Yasi on public health infrastructure and the management of Noncommunicable diseases	2015	Yes	Yes	Yes	No	Yes	Yes			communication & telecommunications, planning
Smidth, Margrethe; Christensen, Morten Bondo; Olesen, Frede; Vedsted, Peter;	Developing an active implementation model for a chronic disease management program	2013	No	No	Yes	Yes	No	No
Brault, Marie A; Vermund, Sten H; Aliyu, Muktar H; Omer, Saad B; Clark, Dave; Spiegelman, Donna;	Leveraging HIV care Infrastructures for integrated chronic disease and pandemic management in sub-Saharan Africa	2021	No	Yes	Yes	No	No	No
Fisher, Edwin B; Bhushan, Nivedita L; Coufal, Muchieh Maggy; Kowitt, Sarah D; Parada, Humberto; Sokol, Rebeccah L; Tang, Patrick Yao; Urlaub, Diana M; Graham, Jullie Tran;	Peer support in prevention, chronic disease management, and well-being	2018	No	Yes	Yes	No	No	No
Seixas, Azizi A; Olaye, Iredia M; Wall, Stephen P; Dunn, Pat;	Optimizing healthcare through digital health and wellness solutions to meet the needs of patients with chronic disease during the COVID-19 era	2021	No	No	Yes	Yes	No	No
Kelly, Michelle D;	Self‐management of chronic disease and hospital readmission: a care transition strategy	2011	No	No	Yes	Yes	No	No
Kendzerska, Tetyana; Zhu, David T; Gershon, Andrea S; Edwards, Jodi D; Peixoto, Cayden; Robillard, Rebecca; Kendall, Claire E;	The effects of the health system response to the COVID-19 pandemic on chronic disease management: a narrative review	2021	No	No	Yes	Yes	No	No
Boehmer, Kasey R; Gionfriddo, Michael R; Rodriguez-Gutierrez, Rene; Dabrh, Abd Moain Abu; Leppin, Aaron L; Hargraves, Ian; May, Carl R; Shippee, Nathan D; Castaneda-Guarderas, Ana; Palacios, Claudia Zeballos;	Patient capacity and constraints in the experience of chronic disease: a qualitative systematic review and thematic synthesis	2016	No	Yes	Yes	No	Yes	No
Barwick, Melanie Anne; Keefe, Anya R; Witzel, Janelle;	Developing a community of practice model for cancer and chronic disease prevention	2015				Yes	No	No
Mead, Erin L; Gittelsohn, Joel; Roache, Cindy; Corriveau, André; Sharma, Sangita;	A community-based, environmental chronic disease prevention intervention to improve healthy eating psychosocial factors and behaviors in indigeNous populations in the Canadian Arctic	2013	No	Yes	Yes	No	Yes	No
Ryan, Benjamin J; Franklin, Richard C; Burkle Jr, Frederick M; Smith, Erin C; Aitken, Peter; Watt, Kerrianne; Leggat, Peter A;	The role of environmental health in understanding and mitigating postdisaster Noncommunicable diseases: The critical need for improved interdisciplinary solutions	2017	Yes	Yes	Yes	No	Yes	Yes			communication, surveillance
Koehlmoos, Tracey Pérez; Anwar, Shahela; Cravioto, Alejandro;	Global health: chronic diseases and other emergent issues in global health	2011	Yes	Yes	Yes	No	No	No
Vodovotz, Yoram; Barnard, Neal; Hu, Frank B; Jakicic, John; LiaNov, Liana; Loveland, David; Buysse, Daniel; Szigethy, Eva; Finkel, Toren; Sowa, Gwendolyn;	Prioritized research for the prevention, treatment, and reversal of chronic disease: recommendations from the lifestyle medicine research summit	2020	No	Yes	Yes	No	No	No
Nicholls, Keith; Picou, J Steven; Lowman, Janel;	Enhancing the Utility of Community Health Workers in Disaster Preparedness, Resiliency, and Recovery	2014				Yes	No	No
Haslbeck, Jörg; ZaNoni, Sylvie; Hartung, Uwe; Klein, Margot; Gabriel, Edith; Eicher, Manuela; Schulz, Peter J;	Introducing the chronic disease self-management program in Switzerland and other German-speaking countries: findings of a cross-border adaptation using a multiple-methods approach	2015	No	No	Yes	Yes	No	No
Balasuriya, Lilanthi; Briss, Peter A; Twentyman, Evelyn; Wiltz, Jennifer L; Richardson, Lisa C; Bigman, Elizabeth T; Wright, Janet S; Petersen, Ruth; Hannan, Casey J; Thomas, Craig W;	Impacts of the COVID-19 pandemic on nationwide chronic disease prevention and health promotion activities	2023	No	No	Yes	Yes	No	No
Ryan, Benjamin; Franklin, Richard C; Burkle Jr, Frederick M; Aitken, Peter; Smith, Erin; Watt, Kerrianne; Leggat, Peter;	Identifying and describing the impact of cyclone, storm and flood related disasters on treatment management, care and exacerbations of Non-communicable diseases and the implications for public health	2015	Yes	No	Yes	Yes	No	No
Pitchalard, Khanittha; Moonpanane, Katemanee; Wimolphan, Pawadee; Singkhorn, Onnalin; Wongsuraprakit, Sathit;	Implementation and evaluation of the peer-training program for village health volunteers to improve chronic disease management among older adults in rural Thailand	2022	No	Yes	Yes	No	Yes	No
Tomioka, Michiyo; Braun, Kathryn L;	Examining sustainability factors for organizations that adopted Stanford’s Chronic Disease Self-Management Program	2015	No	Yes	Yes	No	Yes	No
Bury, Michael; Newbould, Jennifer; Taylor, David;	A rapid review of the current state of kNowledge regarding lay-led self-management of chronic illness: evidence review	2005				Yes	No	No
Bashshur, Rashid L; ShanNon, Gary W; Smith, Brian R; Alverson, Dale C; Antoniotti, Nina; Barsan, William G; Bashshur, Noura; Brown, Edward M; Coye, Molly J; Doarn, Charles R;	The empirical foundations of telemedicine interventions for chronic disease management	2014	No	No	Yes	Yes	No	No
Kendall, Sally; Wilson, Patricia M; Procter, Susan; Brooks, Fiona; Bunn, Frances; Gage, Heather; McNeilly, Elaine;	The nursing contribution to chronic disease management: a whole systems approach: Report for the National Institute for Health Research Service Delivery and Organisation programme	2010	No	No	Yes	Yes	No	No
Adair, Richard; Wholey, Douglas R; Christianson, Jon; White, Katie M; Britt, Heather; Lee, Suhna;	Improving chronic disease care by adding laypersons to the primary care team: a parallel randomized trial	2013	No	Yes	Yes	No	No	No
Butterfoss, Frances Dunn;	Evaluating partnerships to prevent and manage chronic disease	2009	No	No	Yes	Yes	No	No
Greer, Nancy; Bolduc, Jennifer; Geurkink, Eric; Rector, Thomas; Olson, Kimberly; Koeller, Eva; MacDonald, Roderick; Wilt, Timothy J;	Pharmacist-led chronic disease management: a systematic review of effectiveness and harms compared with usual care	2016	No	Yes	Yes	No	No	No
Mohammed, KI; Zaidan, AA; Zaidan, BB; Albahri, Osamah Shihab; Alsalem, MA; Albahri, Ahmed Shihab; Hadi, Ali; Hashim, M;	Real-time remote-health monitoring systems: a review on patients prioritisation for multiple-chronic diseases, taxoNomy analysis, concerns and solution procedure	2019	No	No	Yes	Yes	No	No
Higgins, Rosemary; Murphy, Barbara; Worcester, Marian; Daffey, Angela;	Supporting chronic disease self-management: translating policies and principles into clinical practice	2012	No	Yes	Yes	No	Yes	No
Lamberti-Castronuovo, A; Valente, M; Barone-Adesi, F; Hubloue, I; Ragazzoni, L;	Primary health care disaster preparedness: a review of the literature and the proposal of a new framework	2022	Yes	Yes	No	Yes	No	No
Avchen, Rachel Nonkin; Kosmos, Christine; LeBlanc, Tanya Telfair;	Community preparedness for public health emergencies: Introduction and contents of the volume	2019				Yes	No	No
Weigl, Bernhard H; Neogi, Tina; McGuire, Helen;	Point-of-care diagNostics in low-resource settings and their impact on care in the age of the Noncommunicable and chronic disease epidemic	2014	No	Yes	Yes	No	No	No
Acosta, Joie; Chandra, Anita;	Harnessing a community for sustainable disaster response and recovery: An operational model for integrating Nongovernmental organizations	2013	Yes	Yes	No	No	No	No
Tsasis, Peter; Bains, Jatinder;	Management of complex chronic disease: facing the challenges in the Canadian health-care system	2008	No	No	Yes	Yes	No	No
Ng, Ryan; Sutradhar, Rinku; Kornas, Kathy; Wodchis, Walter P; Sarkar, Joykrishna; Fransoo, Randall; Rosella, Laura C;	Development and validation of the Chronic Disease Population Risk Tool (CDPoRT) to predict incidence of adult chronic disease	2020	No	Yes	Yes	No	Yes	No
Ansbro, Éimhín; Issa, Rita; Willis, Ruth; Blanchet, Karl; Perel, Pablo; Roberts, Bayard;	Chronic NCD care in crises: a qualitative study of global experts’ perspectives on models of care for hypertension and diabetes in humanitarian settings	2022	Yes	Yes	Yes	No	Yes	Yes			access to medicine, collaboration & integration between systems, standardiation
Chouinard, Maud-Christine; Hudon, Catherine; Dubois, Marie-France; Roberge, Pasquale; LoigNon, Christine; Tchouaket, Éric; Fortin, Martin; Couture, Éva-Marjorie; Sasseville, Maxime;	Case management and self-management support for frequent users with chronic disease in primary care: a pragmatic randomized controlled trial	2013	No	Yes	Yes	Yes	No	No
Kim, Yong-Chan; Moran, Meghan B; Wilkin, Holley A; Ball-Rokeach, Sandra J;	Integrated connection to neighborhood storytelling network, education, and chronic disease kNowledge among African Americans and LatiNos in Los Angeles	2011	No	Yes	Yes	No	Yes	No
Pullyblank, Kristin; Brunner, Wendy; Wyckoff, Lynae; Krupa, Nicole; Scribani, Melissa; Strogatz, David;	Implementation of evidence-based disease self-management programs in a rural region: leveraging and linking community and health care system assets	2022	No	No	Yes	Yes	No	No
Yodsuban, Pairin; Nuntaboot, Khanitta;	Community-based flood disaster management for older adults in southern of Thailand: A qualitative study	2021	Yes	Yes	Yes	No	Yes	Yes			communcation for older adults, monitoring safety, educating patients in aftermath, restoring/caring for affected older adults, adjusting disaster plan
Pichon, Adrienne; Schiffer, Kayla; Horan, Emma; Massey, Bria; Bakken, Suzanne; Mamykina, Lena; Elhadad, Noemie;	Divided we stand: the collaborative work of patients and providers in an enigmatic chronic disease	2021	No	Yes	Yes	No	Yes	No
Vanderford, Marsha L; Nastoff, Teresa; Telfer, Jana L; Bonzo, Sandra E;	Emergency communication challenges in response to Hurricane Katrina: Lessons from the Centers for Disease Control and Prevention	2007	Yes	Yes	No	No	No	No
Miller, Aaron S; Cafazzo, Joseph A; Seto, Emily;	A game plan: Gamification design principles in mHealth applications for chronic disease management	2016	No	Yes	Yes	No	No	No
Liaw, Siaw Teng; Lau, Phyllis; Pyett, Priscilla; Furler, John; Burchill, Marlene; Rowley, Kevin; Kelaher, Margaret;	Successful chronic disease care for Aboriginal Australians requires cultural competence	2011	No	Yes	Yes	No	No	No
Rosenthal, Michael P; Butterfoss, Frances D; Doctor, Linda Jo; Gilmore, Lisa A; Krieger, James W; Meurer, John R; Vega, Ivonne;	The coalition process at work: Building care coordination models to control chronic disease	2006	No	Yes	Yes	No	No	No
Li, Xianglin; Jiang, Mingzhu; Peng, Yingying; Shen, Xiao; Jia, Erping; Xiong, Juyang;	Community residents’ preferences for chronic disease management in Primary Care Facilities in China: a stated preference survey	2021	No	Yes	Yes	No	No	No
Saitz, Richard; Larson, Mary Jo; LaBelle, Colleen; Richardson, Jessica; Samet, Jeffrey H;	The case for chronic disease management for addiction	2008	No	Yes	Yes	No	No	No
Zhang, Yi-fan; Gou, Ling; Zhou, Tian-shu; Lin, De-nan; Zheng, Jing; Li, Ye; Li, Jing-song;	An ontology-based approach to patient follow-up assessment for continuous and personalized chronic disease management	2017	No	No	Yes	Yes	No	No
Celler, Branko G; Sparks, Ross; Nepal, Surya; Alem, Leila; Varnfield, Marlien; Li, Jane; Jang-Jaccard, Julian; McBride, Simon J; Jayasena, Rajiv;	Design of a multi-site multi-state clinical trial of home monitoring of chronic disease in the community in Australia	2014	No	Yes	Yes	No	No	No
Schröders, Julia; Wall, Stig; Hakimi, Mohammad; Dewi, Fatwa Sari Tetra; Weinehall, Lars; Nichter, Mark; Nilsson, Maria; Kusnanto, Hari; Rahajeng, Ekowati; Ng, Nawi;	How is Indonesia coping with its epidemic of chronic Noncommunicable diseases? A systematic review with meta-analysis	2017	No	Yes	Yes	No	No	No
Jackson, Suzanne F; Fazal, Nadia; Gravel, Geneviève; Papowitz, Heather;	Evidence for the value of health promotion interventions in natural disaster management	2017	Yes	Yes	No	No	No	No
Adams, Karen; Paasse, Gail; Clinch, Darren;	Peer-support preferences and readiness-to-change behaviour for chronic disease prevention in an urban indigeNous population	2011	No	Yes	Yes	No	No	No
Clarke, Janice L; Bourn, Scott; Skoufalos, Alexis; Beck, Eric H; Castillo, Daniel J;	An inNovative approach to health care delivery for patients with chronic conditions	2017	No	Yes	Yes	No	Yes	No			might be a good one to include
Washington, Tiffany R; Hilliard, Tandrea S; Mingo, Chivon A; Hall, Rasheeda K; Smith, Matthew Lee; Lea, Janice I;	Organizational readiness to implement the chronic disease self-management program in dialysis facilities	2018	No	Yes	Yes	No	Yes	No
Collaborative, OHTAC OCDM;	Optimizing chronic disease management in the community (outpatient) setting (OCDM): an evidentiary framework	2013	No	Yes	Yes	No	Yes	No
Slagle, Michelle L; IceNogle, DPA Marjorie L; Arrieta, Martha;	Disaster Preparation in the Florida Panhandle					Yes	No	No
McGinty, Emma E; Seewald, Nicholas J; Bandara, Sachini; Cerdá, Magdalena; Daumit, Gail L; Eisenberg, Matthew D; Griffin, Beth Ann; Igusa, Tak; Jackson, John W; Kennedy-Hendricks, Alene;	Scaling interventions to manage chronic disease: inNovative methods at the intersection of health policy research and implementation science	2024	No	Yes	Yes	No	Yes	No
Schiavo, Renata; May Leung, May; Brown, Mason;	Communicating risk and promoting disease mitigation measures in epidemics and emerging disease settings	2014	No	Yes	Yes	No	No	No
Luck, Kerrie E; Doucet, Shelley; Luke, Alison;	Occupational disruption during a pandemic: Exploring the experiences of individuals living with chronic disease	2022	No	Yes	Yes	No	No	No
Ochi, Sae; Hodgson, Susan; Landeg, Owen; Mayner, Lidia; Murray, Virginia;	Disaster-driven evacuation and medication loss: a systematic literature review	2014	Yes	Yes	Yes	No	Yes	Yes			medicine preparation, patient education, communication between teams and disaster response
Haynes, Sarah; Kim, Katherine K;	A mobile care coordination system for the management of complex chronic disease	2016	No	Yes	Yes	No	Yes	No
Towfighi, Amytis; Cheng, Eric M; Ayala-Rivera, Monica; McCreath, Heather; SaNossian, Nerses; Dutta, Tara; Mehta, Bijal; Bryg, Robert; Rao, Neal; Song, Shlee;	Randomized controlled trial of a coordinated care intervention to improve risk factor control after stroke or transient ischemic attack in the safety net: Secondary stroke prevention by Uniting Community and Chronic care model teams Early to End Disparities (SUCCEED)	2017	No	Yes	Yes	No	No	No			might be a good one to include
Fernandes, Leiliane Teixeira Bento; Nóbrega, Vanessa Medeiros da; Silva, Maria Elizabete de Amorim; Machado, Amanda Narciso; Collet, Neusa;	Supported self-care for children and adolescents with chronic disease and their families	2017	No	Yes	Yes	No	No	No
Morgan, Mary Anne; Lifshay, Jennifer;	Community engagement in public health	2006				Yes	No	No
Toner, Eric S; McGinty, Meghan; Schoch-Spana, Monica; Rose, Dale A; Watson, Matthew; Echols, Erin; Carbone, Eric G;	A community checklist for health sector resilience informed by Hurricane Sandy	2017	Yes	Yes	Yes	No	Yes	Yes			medication prep, continuity of operations & collaboration
Valencia I., Lumpuy-Castillo J., Magalhaes G., S√°nchez-Ferrer C.F., Lorenzo √ì., Peir√≥ C.	Mechanisms of endothelial activation, hypercoagulation and thrombosis in COVID-19: a link with diabetes mellitus	2024	No	No	Yes	Yes	No	No
Li X.-C., Qian H.-R., Zhang Y.-Y., Zhang Q.-Y., Liu J.-S., Lai H.-Y., Zheng W.-G., Sun J., Fu B., Zhou X.-N., Zhang X.-X.	Optimal decision-making in relieving global high temperature-related disease burden by data-driven simulation	2024	No	Yes	Yes	No	Yes	No
Naghavi M., Ong K.L., Aali A., Ababneh H.S., Abate Y.H., Abbafati C., Abbasgholizadeh R., Abbasian M., Abbasi-Kangevari M., Abbastabar H., Abd ElHafeez S., Abdelmasseh M., Abd-Elsalam S., Abdelwahab A., Abdollahi M., Abdollahifar M.-A., Abdoun M., Abdulah D.M., Abdullahi A., Abebe M., Abebe S.S., Abedi A., Abegaz K.H., Abhilash E.S., Abidi H., Abiodun O., Aboagye R.G., Abolhassani H., Abolmaali M…	Global burden of 288 causes of death and life expectancy decomposition in 204 countries and territories and 811 subnational locations, 1990‚Äì2021: a systematic analysis for the Global Burden of Disease Study 2021	2024	No	No	Yes	Yes	No	No
Yoo S.G.K., Chung G.S., Bahendeka S.K., Sibai A.M., DamasceNo A., Farzadfar F., Rohloff P., HouehaNou C., Norov B., Karki K.B., Azangoukhyavy M., Marcus M.E., Aryal K.K., Brant L.C.C., Theilmann M., C√≠fkov√° R., Lunet N., Gurung M.S., Mwangi J.K., Martins J., Haghshenas R., Sturua L., Vollmer S., B√§rnighausen T., Atun R., Sussman J.B., Singh K., Moghaddam S.S., Guwatudde D., Geldsetzer P., Mann…	Global Prevalence of Aspirin Use for Primary Prevention of Cardiovascular Disease: A Cross-Sectional Study of Nationally Representative, Individual-Level Data	2024	No	No	Yes	Yes	No	No
Hossain A., Chowdhury A.T., Mahbub M., Khan M., Rahman T., Bin Sharif A., Hijazi H., Alameddine M.	Natural disasters, livelihood, and healthcare challenges of the people of a riverine island in Bangladesh: A mixed-method exploration	2024	Yes	Yes	Yes	No	Yes	Yes			improve education and healthcare equality, affordable housing
Siddiquee N.A., Hamiduzzaman M., McLaren H., Patmisari E.	Older women's experience with COVID-19 pandemic: A study of risk perception and coping among culturally and linguistically diverse population in South Australia	2024	No	Yes	No	Yes	No	No
Andrade A.Q., Kerr M., Roughead E.E.	Data-Driven Interventions for an Emergency Preparedness System: A National Experience in Australia	2024	Yes	Yes	Yes	No	Yes	Yes			surveillance, digital interventions
Misra R., Kirk B., Shawley-Brzoska S., Totzkay D., Morton C., Kuhn S., Harris M., McMillion M., Darling E.	Educational Intervention to Increase COVID-19 Vaccine Uptake in Rural Patients with Chronic Diseases: Lessons Learned from An InNovative Academic‚ÄìCommunity Partnership	2024	No	Yes	Yes	No	Yes	No
Banerjee M., Chadha S., Sanyal S., Mukherjee S.	A Comprehensive Review of the Status and Challenges in the Genesis of COVID 19 Vaccination Strategies	2024	No	Yes	No	Yes	No	No
Bastani P., Sadeghkhani O., Bikine P., Mehralian G., Samadbeik M., Ravangard R.	Medication supply chain resilience during disasters: exploration of causes, strategies, and consequences applying Strauss and Corbin's approach to the grounded theory	2023	Yes	Yes	No	No	No	No
Ji J.S., Xia Y., Liu L., Zhou W., Chen R., Dong G., Hu Q., Jiang J., Kan H., Li T., Li Y., Liu Q., Liu Y., Long Y., Lv Y., Ma J., Ma Y., Pelin K., Shi X., Tong S., Xie Y., Xu L., Yuan C., Zeng H., Zhao B., Zheng G., Liang W., Chan M., Huang C.	China's public health initiatives for climate change adaptation	2023	Yes	Yes	Yes	No	Yes	Yes			urban infrastrcuture, more green spaces, techNology
Bremer E., Arbour-Nicitopoulos K.P., Tsui B., Ginis K.A.M., Moore S.A., Best K.L., Voss C.	Feasibility and Utility of a Fitbit Tracker Among Ambulatory Children and Youth With Disabilities	2023	No	No	Yes	Yes	No	No
Yoo S.G.K., Chung G.S., Bahendeka S.K., Sibai A.M., DamasceNo A., Farzadfar F., Rohloff P., HouehaNou C., Norov B., Karki K.B., Azangou-Khyavy M., Marcus M.E., Aryal K.K., Brant L.C.C., Theilmann M., C√≠fkov√° R., Lunet N., Gurung M.S., Mwangi J.K., Martins J., Haghshenas R., Sturua L., Vollmer S., B√§rnighausen T., Atun R., Sussman J.B., Singh K., Saeedi Moghaddam S., Guwatudde D., Geldsetzer P.…	Aspirin for Secondary Prevention of Cardiovascular Disease in 51 Low-, Middle-, and High-Income Countries	2023	No	No	Yes	Yes	No	No
Ong K.L., Stafford L.K., McLaughlin S.A., Boyko E.J., Vollset S.E., Smith A.E., Dalton B.E., Duprey J., Cruz J.A., Hagins H., Lindstedt P.A., Aali A., Abate Y.H., Abate M.D., Abbasian M., Abbasi-Kangevari Z., Abbasi-Kangevari M., ElHafeez S.A., Abd-Rabu R., Abdulah D.M., Abdullah A.Y.M., Abedi V., Abidi H., Aboagye R.G., Abolhassani H., Abu-Gharbieh E., Abu-Zaid A., Adane T.D., Adane D.E., Addo I…	Global, regional, and national burden of diabetes from 1990 to 2021, with projections of prevalence to 2050: a systematic analysis for the Global Burden of Disease Study 2021	2023	No	No	Yes	Yes	No	No
Whelan J., Hillenaar M., Fraser P., Allender S., Jackson M., Strugnell C., Bell C.	Perceived impacts of COVID-19 and bushfires on the implementation of an obesity prevention trial in Northeast Victoria, Australia	2023	Yes	No	Yes	No	No	No
Saleem B., Goldsmith D.	IS MESO- AMERICAN NEPHROPATHY (MEN) ONLY A DISEASE OF CENTRAL AMERICA? REPORTING A CASE SERIES OF MEN IN TRENTON, NJ	2023	No	Yes	Yes	Yes	No	No
Yamagami T., Yagi M., Tanaka S., Anzai S., Ueda T., Omori Y., Tanaka C., Shiba Y.	Relationship between Cognitive Decline and Daily Life Gait among Elderly People Living in the Community: A Preliminary Report	2023	No	No	Yes	Yes	No	No
Alknawy B., Kozlakidis Z., Tarkoma S., Bates D., Honkela A., Crooks G., Rhee K., McKillop M.	Digital public health leadership in the global fight for health security	2023	No	Yes	No	Yes	No	No
Chinta S., Rodriguez-Guerra M., Shaban M., Pandey N., Jaquez-Duran M., Vittorio T.J.	COVID-19 therapy and vaccination: a clinical narrative review	2023	No	No	No	Yes	No	No
Neira M., Erguler K., Ahmady-Birgani H., DaifAllah AL-Hmoud N., Fears R., Gogos C., Hobbhahn N., Koliou M., Kostrikis L.G., Lelieveld J., Majeed A., Paz S., Rudich Y., Saad-Hussein A., Shaheen M., Tobias A., Christophides G.	Climate change and human health in the Eastern Mediterranean and middle east: Literature review, research priorities and policy suggestions	2023	No	Yes	Yes	No	No	No
Allen T., Islam M., Abusyed M., Phalla S., Pokharel M., Watarai H., Conroy T., Dahill E.	Leveraging techNology to advance patient care in the developing world: A new community platform for pharmacy workforce education	2023	No	Yes	No	Yes	No	No
Noor M.T.M., Shahar H.K., Baharudin M.R., Ismail S.N.S., Manaf R.A., Said S.M., Ahmad J., Muthiah S.G.	Facing flood disaster: A cluster randomized trial assessing communities‚Äô kNowledge, skills and preparedness utilizing a health model intervention	2022	Yes	Yes	No	No	No	No
Houser R.	Expanding Access to Naloxone: A Necessary Step to Curb the Opioid Epidemic	2022	No	Yes	No	Yes	No	No
Kemp L., Xu C., Depledge J., Ebi K.L., Gibbins G., Kohler T.A., Rockstrom J., Scheffer M., Schellnhuber H.J., Steffen W., Lenton T.M.	Climate Endgame: Exploring catastrophic climate change scenarios	2022	Yes	Yes	No	No	No	No
Asgary R., Garland V., Ro V., Stribling J.C., Waldman R.	A systematic review of effective strategies for chronic disease management in humanitarian settings; opportunities and challenges	2022	No	Yes	Yes	No	Yes	Yes
Zhang Y., Warson M., Lee J., Bonner K.	Addressing Disruptions In Care: A Study Of Chronic Disease Exacerbations In An Underserved Community Following Hurricane Ida	2022	Yes	Yes	Yes	Yes	Yes	No
Favas C., Ansbro √â., Eweka E., Agarwal G., Lazo Porras M., Tsiligianni I., Vedanthan R., Webster R., Perel P., Murphy A.	Factors Influencing the Implementation of Remote Delivery Strategies for Non-Communicable Disease Care in Low- and Middle-Income Countries: A Narrative Review	2022	No	Yes	Yes	No	No	No
Keishams F., Goudarzi G., Hajizadeh Y., Hashemzadeh M., Teiri H.	Influence of meteorological parameters and PM(2.5) on the level of culturable airborne bacteria and fungi in Abadan, Iran	2022	Yes	Yes	No	No	No	No
Wang F., Fang Y., Deng H., Wei F.	How community medical facilities can promote resilient community constructions under the background of pandemics	2022	Yes	Yes	No	No	No	No
Vassalotti J.A., Boucree S.C.	Integrating CKD Into US Primary Care: Bridging the KNowledge and Implementation Gaps	2022	No	Yes	Yes	No	Yes	No
Kohrt B.A., Carruth L.	Syndemic effects in complex humanitarian emergencies: A framework for understanding political violence and improving multi-morbidity health outcomes	2022	No	No	Yes	Yes	No	No
Ravicz M., Muhongayire B., Kamagaju S., Klabbers R.E., Faustin Z., Kambugu A., Bassett I., O‚ÄôLaughlin K.	Using Intervention Mapping methodology to design an HIV linkage intervention in a refugee settlement in rural Uganda	2022	No	Yes	No	Yes	No	No
McCarthy C., Clyne B., Boland F., Moriarty F., Flood M., Wallace E., Smith S.M.	GP-delivered medication review of polypharmacy, deprescribing, and patient priorities in older people with multimorbidity in Irish primary care (SPPiRE Study): A cluster randomised controlled trial	2022	No	Yes	Yes	No	Yes	No
Abraham S., John S.M., Gupta A., Biswas S., Khare M.M., Mukherjee P., Frankline A.C.	Primary care for the urban poor in India during the pandemic: Uninterrupted management of Non-communicable diseases and home-based care of patients with COVID-19 infection	2022	No	Yes	Yes	No	Yes	Yes
Tschida S., Flood D., Guarchaj M., Milian J., Aguilar A., Fort M.P., Guetterman T., MontaNo C.M., Miller A., Morales L., Rohloff P.	Implementation of a Diabetes Self-Management Education and Support Intervention in Rural Guatemala: A Mixed-Methods Evaluation Using the RE-AIM Framework	2021	No	Yes	Yes	No	No	No
Leff R., Selvam A., Bernstein R., Wallace L., Hayward A., Agrawal P., Hersey D., Ngaruiya C.	A Review of Interventions for Non-Communicable Diseases in Humanitarian Emergencies in Low-and Middle-Income Countries	2021	No	Yes	Yes	No	Yes	No
Utay N.S., Asmuth D.M., Gharakhanian S., Contreras M., Warner C.D., Detzel C.J.	Potential use of serum-derived bovine immuNoglobulin/protein isolate for the management of COVID-19	2021	No	No	No	Yes	No	No
Romanello M., van Daalen K., Anto J.M., Dasandi N., Drummond P., Hamilton I.G., Jankin S., Kendrovski V., Lowe R., Rockl√∂v J., Schmoll O., Semenza J.C., Tonne C., Nilsson M.	Tracking progress on health and climate change in Europe	2021	Yes	Yes	No	No	No	No
Salsbury S.A., Maiers M.	Qualitative Analysis of Illness Representations and Coping Perceptions Among Older Adults With Chronic Spinal Disability: ‚ÄúA Thought in the Back of My Mind‚Äù	2021	No	No	Yes	Yes	No	No
Tripathy J.P., Mishra S.	How effective was implementation of the package of essential Non-communicable disease (PEN) interventions: A review of evidence?	2021	No	No	Yes	Yes	No	No
Bikomeye J.C., Namin S., Anyanwu C., Rublee C.S., Ferschinger J., Leinbach K., Lindquist P., Hoppe A., Hoffman L., Hegarty J., Sperber D., Beyer K.M.M.	Resilience and equity in a time of crises: Investing in public urban greenspace is Now more essential than ever in the us and beyond	2021	Yes	Yes	Yes	No	Yes	No
Mok W.K.H., Hairi N.N., Chan C.M.H., Mustapha F.I., Saminathan T.A., Low W.Y.	The implementation of childhood obesity related policy interventions in malaysia‚Äîa Non communicable diseases scorecard project	2021	No	Yes	Yes	No	No	No
Brumberg H.L., Karr C.J.	Ambient air pollution: Health hazards to children	2021	Yes	Yes	Yes	No	Yes	Yes			increase monitoring
Wang P.-Y., Li Y., Wang Q.	Sarcopenia: An underlying treatment target during the COVID-19 pandemic	2021	No	Yes	Yes	No	No	No
Ratnayake R., Rawashdeh F., Bani Hani M., Zoubi S., Fawad M., AbuAlRub R., Al-Ali N., Goyal R., Al-Amire K., AlMaaitah R., Parmar P.	Adaptation of a community health volunteer strategy for the management of hypertension and diabetes and detection of COVID-19 disease: a progamme for Syrian refugees in Northern Jordan	2021	No	No	Yes	Yes	No	No
Hii M., Beyer K., Namin S., Malecki K., Schultz A., Rublee C.	Respiratory diseases, racial disparities, and residential proximity to coal power plants in Wisconsin, USA: a cross-sectional study	2021	Yes	No	No	Yes	No	No
Wijeratne T., Gillard Crewther S., Sales C., Karimi L.	COVID-19 Pathophysiology Predicts That Ischemic Stroke Occurrence Is an Expectation, Not an Exception‚ÄîA Systematic Review	2020	No	No	Yes	Yes	No	No
Theodoridis G., Pechlivanis A., Thomaidis N.S., Spyros A., Georgiou C.A., Albanis T., Skoufos I., Kalogiannis S., Tsangaris G.T., Stasinakis A.S., KonstantiNou I., Triantafyllidis A., Gkagkavouzis K., Kritikou A.S., Dasenaki M.E., Gika H., Virgiliou C., Kodra D., Nenadis N., Sampsonidis I., ArseNos G., Halabalaki M., Mikros E.	Foodomicsgr_ri. A consortium for comprehensive molecular characterisation of food products	2021	No	No	Yes	Yes	No	No
Mattei J., Tucker K.L., Falcon L.M., Carlos F. Rios-Bedoya, Kaplan R.M., O'Neill H.J., Tamez M., Mendoza S., Diaz-Alvarez C.B., Orozco J.E., Perez E.A., Rodriguez-Orengo J.F.	Design and implementation of the puerto rico observational study of psychosocial, environmental, and chronic disease trends (PROSPECT)	2021	No	Yes	Yes	No	No	No
Feigin V.L., Stark B.A., Johnson C.O., Roth G.A., BisignaNo C., Abady G.G., Abbasifard M., Abbasi-Kangevari M., Abd-Allah F., Abedi V., Abualhasan A., Abu-Rmeileh N.M.E., Abushouk A.I., Adebayo O.M., Agarwal G., Agasthi P., Ahinkorah B.O., Ahmad S., Ahmadi S., Salih Y.A., Aji B., Akbarpour S., Akinyemi R.O., Al Hamad H., Alahdab F., Alif S.M., Alipour V., Aljunid S.M., Almustanyir S., Al-Raddadi …	Global, regional, and national burden of stroke and its risk factors, 1990-2019: A systematic analysis for the Global Burden of Disease Study 2019	2021	No	Yes	Yes	No	No	No
Jakovljevic M., Samarzija M., Milicic D., Reiner Z., Sartorius N.	Comorbidities and syndemics in the COVID-19 age: Challenges and opportunities for bringing separated branches of medicine closer to each other	2021	No	Yes	Yes	No	No	No
Lu B., Zeng W., Li Z., Wen J.	Risk factors of post-traumatic stress disorder 10 years after Wenchuan earthquake: A population-based case-control study	2021	Yes	No	Yes	No	No	No
Jakovljevic M., Samarzija M., Milicic D., Reiner Z., Sartorius N.	COMORBIDITY, RESILIENCE, AND EPIGENETICS IN PSYCHIATRY FROM THE PERSPECTIVE OF PREDICTIVE, PREVENTIVE AND PERSON-CENTERED MEDICINE COMORBIDITIES AND SYNDEMICS IN THE COVID-19 AGE: CHALLENGES AND OPPORTUNITIES FOR BRINGING SEPARATED BRANCHES OF MEDICINE CLOSER TO EACH OTHER	2021	Yes	No	Yes	No	No	No
McCullough P.A., Alexander P.E., Armstrong R., Arvinte C., Bain A.F., Bartlett R.P., Berkowitz R.L., Berry A.C., Borody T.J., Brewer J.H., Brufsky A.M., Clarke T., Derwand R., Eck A., Eck J., Eisner R.A., Fareed G.C., Farella A., Fonseca S.N.S., Geyer C.E., Gonnering R.S., Graves K.E., Gross K.B.V., Hazan S., Held K.S., Thomas Hight H., Immanuel S., Jacobs M.M., Ladapo J.A., Lee L.H., Littell J.,…	Multifaceted highly targeted sequential multidrug treatment of early ambulatory high-risk SARS-CoV-2 infection (COVID-19)	2020	No	No	Yes	Yes	No	No
Mohammed B.A.	Cancer Disparity in Sub-Sahara Africa: Challenges and Opportunities	2020	No	Yes	Yes	No	No	No
Schoch-Spana M.	An Epidemic Recovery Framework to Jump-start Analysis, Planning, and Action on a Neglected Aspect of Global Health Security	2020	Yes	Yes	Yes	No	Yes	No
Wang E.A., Riley C., Wood G., Greene A., Horton N., Williams M., ViolaNo P., Brase R.M., Brinkley-Rubinstein L., Papachristos A.V., Roy B.	Building community resilience to prevent and mitigate community impact of gun violence: Conceptual framework and intervention design	2020	No	Yes	No	Yes	No	No
Poirier M.P., Notley S.R., Boulay P., Sigal R.J., Friesen B.J., Malcolm J., Flouris A.D., Kenny G.P.	Type 2 diabetes does Not exacerbate body heat storage in older adults during brief, extreme passive heat exposure	2020	No	No	Yes	Yes	No	No
Sinclair D., Savage E., O' Brien M., O'Reilly A., Mullaney C., Killeen M., O'Reilly O., Field C.A., Fitzpatrick P., Murrin C., ConNolly D., Patterson A., Denieffe S., Elmusharaf K., Hickey A., Mellon L., Flood M., Sweeney M.R.	Developing a national undergraduate standardized curriculum for future healthcare professionals on "Making Every Contact Count" for chronic disease prevention in the Republic of Ireland	2020	No	Yes	Yes	No	No	No
Linares C., D√≠az J., Negev M., Mart√≠nez G.S., DeboNo R., Paz S.	Impacts of climate change on the public health of the Mediterranean Basin population - Current situation, projections, preparedness and adaptation	2020	Yes	Yes	Yes	No	Yes	Yes			evidence-based advocacy of health policies, urban green infrastructure, increase public awareness
Marshall E.T., Guo J., Flood E., Sandel M.T., Sadof M.D., Zotter J.M.	Home Visits for Children With Asthma Reduce Medicaid Costs	2020	No	Yes	Yes	No	No	No
Allen C.F., West R.M.D., Johnson D., St Ville S., Cox I., Hospedales C.J.	Impact of Hurricane Maria on environmental determinants of health in Dominica	2020	Yes	No	No	Yes	No	No
Sutan R.	Urbanisation challenge: Conceptual framework alignment in family health improvement-process needs	2019	No	Yes	Yes	Yes	No	No
Espina C., Bauld L., Bonanni B., Brenner H., Brown K., Dillner J., Kampman E., Nilbert M., Vineis P., Weijenberg M.P., Cox A., De Kok T.M., Fecht D., Mitrou G., Muller D.C., SerraNo D., Steindorf K., Storm H., Thorat M.A., Van Duijnhoven F., Weiderpass E., Sch√ºz J.	The essential role of prevention in reducing the cancer burden in Europe: A commentary from cancer prevention Europe	2019	No	Yes	Yes	No	No	No
Ho J.Y.-E., Chan E.Y.Y., Lam H.C.Y., Yeung M.P.S., Wong C.K.P., Yung T.K.C.	Is ‚Äúperceived water insecurity‚Äù associated with disaster risk perception, preparedness attitudes, and coping ability in rural China? (A health-EDRM pilot study)	2019	Yes	Yes	No	No	No	No
McClintock A.S., McCarrick S.M., Garland E.L., Zeidan F., Zgierska A.E.	Brief Mindfulness-Based Interventions for Acute and Chronic Pain: A Systematic Review	2019	No	No	Yes	Yes	No	No
Sweileh W.M.	A bibliometric analysis of health-related literature on natural disasters from 1900 to 2017	2019	Yes	No	No	Yes	No	No
Schnall A.H., Roth J.J., Ekpo L.L., Guendel I., Davis M., Ellis E.M.	Disaster-Related Surveillance Among US Virgin Islands (USVI) Shelters During the Hurricanes Irma and Maria Response	2019	Yes	Yes	Yes	No	Yes	Yes			shelter surveillance, hurricane, maaging chronic conditions
Mansoori P., Majdzadeh R., Abdi Z., Rudan I., Chan K.Y., Aarabi M., Ahmadnezhad E., Ahmadnia S., Akhondzadeh S., Azin A., Azizi F., Dehnavieh R., Eini-Zinab H., Farzadfar F., Farzaei M.H., Ghanei M., Haghdoost A., Hantoushzadeh S., Heydari G., Joulaei H., Kalantari N., Kelishadi R., Khosravi A., Larijani B., Mahvi A.H., Bavani A.R.M., Mesdaghinia A., Mokri A., Montazeri A., Mostafavi E., Motevali…	Setting research priorities to achieve long-term health targets in Iran	2018	No	No	Yes	Yes	No	No
Tsou P.-Y., Agarwal R., Tomaj A., Griffin M.	Assessing health status and housing quality of families living in model subdivisions (Colonias) of the Rio Grande Valley	2018	No	Yes	Yes	No	No	No
Wu R., Hu X., Wang J.	Concise Review: Optimized Strategies for Stem Cell-Based Therapy in Myocardial Repair: Clinical Translatability and Potential Limitation	2018	No	No	Yes	Yes	No	No
Yoong S., Grady A., Wiggers J., Flood V., Rissel C., Wolfenden L.	A randomized controlled trial of an online menu planning intervention to improve childcare service adherence to dietary guidelines	2017	No	Yes	No	Yes	No	No
Wang H., Abajobir A.A., Abate K.H., Abbafati C., Abbas K.M., Abd-Allah F., Abera S.F., Abraha H.N., Abu-Raddad L.J., Abu-Rmeileh N.M.E., Adedeji I.A., Adedoyin R.A., Adetifa I.M.O., Adetokunboh O., Afshin A., Aggarwal R., Agrawal A., Agrawal S., Ahmad Kiadaliri A., Ahmed M.B., Aichour A.N., Aichour I., Aichour M.T.E., Aiyar S., Akanda A.S., Akinyemiju T.F., Akseer N., Al-Eyadhy A., Al Lami F.H., …	Global, regional, and national under-5 mortality, adult mortality, age-specific mortality, and life expectancy, 1970-2016: A systematic analysis for the Global Burden of Disease Study 2016	2017	No	No	No	Yes	No	No
Flood D., Hawkins J., Rohloff P.	A Home-Based Type 2 Diabetes Self-Management Intervention in Rural Guatemala	2017	No	Yes	Yes	No	Yes	No
Mangolian Shahrbabaki P., Nouhi E., Kazemi M., Ahmadi F.	Spirituality: A Panacea for Patients Coping with Heart Failure	2017	No	Yes	Yes	No	No	No
Palmer B.	Physiotherapy and the European Refugee Crisis: Can social media enable volunteers?	2016				Yes	No	No
Kassebaum N.J., Arora M., Barber R.M., Brown J., Carter A., Casey D.C., Charlson F.J., Coates M.M., Coggeshall M., Cornaby L., Dandona L., Dicker D.J., Erskine H.E., Ferrari A.J., Fitzmaurice C., Foreman K., Forouzanfar M.H., Fullman N., Goldberg E.M., Graetz N., Haagsma J.A., Hay S.I., Johnson C.O., Kemmer L., Khalil I.A., Kinfu Y., Kutz M.J., Kyu H.H., Leung J., Lim S.S., LozaNo R., Mikesell J.…	Global, regional, and national disability-adjusted life-years (DALYs) for 315 diseases and injuries and healthy life expectancy (HALE), 1990‚Äì2015: a systematic analysis for the Global Burden of Disease Study 2015	2016	No	Yes	Yes	No	No	No
Chen C., Stuchiner T., Lucas L., Baraban E., Cohan S.	Impact of MS symptoms and symptom clusters on quality of life: A cross-sectional study of a large community cohort	2016	No	No	Yes	Yes	No	No
Woolrych R.	GerontechNology: Creating enabling environments to meet the challenges and opportunities of an aging society	2016				Yes	No	No
Yang L., He C., Pang M.Y.C.	Reliability and validity of dual-task mobility assessments in people with chronic stroke	2016	No	No	Yes	Yes	No	No
Glaser J., Lemery J., Rajagopalan B., Diaz H.F., Garc√≠a-TrabaniNo R., Taduri G., Madero M., Amarasinghe M., Abraham G., Anutrakulchai S., Jha V., Stenvinkel P., Roncal-Jimenez C., Lanaspa M.A., Correa-Rotter R., Sheikh-Hamad D., Burdmann E.A., Andres-Hernando A., Milagres T., Weiss I., Kanbay M., Wesseling C., S√°nchez-Lozada L.G., Johnson R.J.	Climate change and the emergent epidemic of CKD from heat stress in rural communities: The case for heat stress nephropathy	2016	Yes	No	Yes	Yes	No	No
Whitmee S., Haines A., Beyrer C., Boltz F., Capon A.G., De Souza Dias B.F., Ezeh A., Frumkin H., Gong P., Head P., Horton R., Mace G.M., Marten R., Myers S.S., Nishtar S., Osofsky S.A., Pattanayak S.K., Pongsiri M.J., Romanelli C., Soucat A., Vega J., Yach D.	Safeguarding human health in the Anthropocene epoch: Report of the Rockefeller Foundation-Lancet Commission on planetary health	2015	No	Yes	Yes	No	No	No
Quintussi M., Van de Poel E., Panda P., Rutten F.	EcoNomic consequences of ill-health for households in Northern rural India	2015	No	No	Yes	Yes	No	No
Lee D.-H., Jacobs D.R.	Hormesis and public health: can glutathione depletion and mitochondrial dysfunction due to very low-dose chronic exposure to persistent organic pollutants be mitigated?	2015	No	No	Yes	Yes	No	No
Naghavi M., Wang H., LozaNo R., Davis A., Liang X., Zhou M., Vollset S.E., Abbasoglu Ozgoren A., Abdalla S., Abd-Allah F., Abdel Aziz M.I., Abera S.F., Aboyans V., Abraham B., Abraham J.P., Abuabara K.E., Abubakar I., Abu-Raddad L.J., Abu-Rmeileh N.M.E., Achoki T., Adelekan A., Ademi Z., Adofo K., Adou A.K., Adsuar J.C., √Ñrnlov J., Agardh E.E., Akena D., Al Khabouri M.J., Alasfoor D., Albittar M…	Global, regional, and national age-sex specific all-cause and cause-specific mortality for 240 causes of death, 1990-2013: A systematic analysis for the Global Burden of Disease Study 2013	2015	No	No	Yes	Yes	No	No
Akbari A., Clase C.M., Acott P., Battistella M., Bello A., Feltmate P., Grill A., Karsanji M., Komenda P., Madore F., Manns B.J., Mahdavi S., Mustafa R.A., Smyth A., Welcher E.S.	Canadian society of nephrology commentary on the KDIGO clinical practice guideline for CKD evaluation and management	2015	No	No	Yes	Yes	No	No
Vitaliti G., Tabatabaie O., Matin N., Ledda C., Pavone P., LubraNo R., Serra A., Di Mauro P., Cocuzza S., Falsaperla R.	The usefulness of immuNotherapy in pediatric neurodegenerative disorders: A systematic review of literature data	2015	No	No	No	Yes	No	No
Haig A., Loar S., Haig T.A.	The international rehabilitation forum: An academic consortium that builds medical rehabilitation in low resource regions through participation, mentoring, and disruptive inNovation	2015	No	No	No	Yes	No	No
Posid J.M., Goodman R.A., Khan A.S.	Classifying infectious disease outbreaks to improve timeliness and efficiency of response	2014	No	Yes	No	Yes	No	No
Garland R.M.	National policy response to climate change in South Africa	2014	Yes	No	No	Yes	No	No
Groot E., Abelsohn A., Moore K.	Practical strategies for prevention and treatment of heat-induced illness	2014	Yes	Yes	Yes	Yes	Yes	No
Scurati-Manzoni E., Fossali E.F., Agostoni C., Riva E., Simonetti G.D., ZaNolari-Calderari M., Bianchetti M.G., Lava S.A.G.	Electrolyte abNormalities in cystic fibrosis: Systematic review of the literature	2014	No	No	Yes	Yes	No	No
Singh M., Jaiswal N.	Dehumidifiers for chronic asthma.	2013	No	No	Yes	Yes	No	No
Dvorak J.	Football for health-A global health initiative of FIFA	2013				Yes	No	No
El Arifeen S., Christou A., Reichenbach L., Osman F.A., Azad K., Islam K.S., Ahmed F., Perry H.B., Peters D.H.	Community-based approaches and partnerships: inNovations in health-service delivery in Bangladesh	2013	No	No	Yes	Yes	No	No
Truter I.	Transnet-Phelophepa as a source of primary health care data in rural South Africa	2013	No	No	Yes	Yes	No	No
Horney J., Zotti M.E., Williams A., Hsia J.	Cluster Sampling with Referral to Improve the Efficiency of Estimating Unmet Needs among Pregnant and Postpartum Women after Disasters	2012	Yes	Yes	No	No	No	No
Shishani K., Allen C., Shubnikov E., Salman K., LaPorte R.E., Linkov F.	Nurse Educators Establishing New Venues in Global Nursing Education	2012	No	Yes	Yes	No	Yes	No
Whitcomb M.E.	Commentary: Meeting future medical care needs: A perfect storm on the horizon	2011	No	No	Yes	Yes	No	No
Bush K.F., Luber G., Kotha S.R., Dhaliwal R.S., Kapil V., Pascual M., Brown D.G., Frumkin H., Dhiman R.C., Hess J., Wilson M.L., Balakrishnan K., Eisenberg J., Kaur T., Rood R., Batterman S., Joseph A., Gronlund C.J., Agrawal A., Hu H.	Impacts of climate change on public health in India: Future research directions	2011	Yes	Yes	Yes	No	Yes	Yes			environmental monitoring and surveillance, geospatial techNology
Redwood-Campbell L., Abrahams J.	Primary health care and disasters-the current state of the literature: what we kNow, gaps and next steps.	2011	Yes	No	No	Yes	No	No
Cusack L., de Crespigny C., Athanasos P.	Heatwaves and their impact on people with alcohol, drug and mental health conditions: A discussion paper on clinical practice considerations	2011	No	Yes	Yes	No	No	No
Kar N.	Cognitive behavioral therapy for the treatment of post-traumatic stress disorder: A review	2011	No	No	No	Yes	No	No
Fukasawa M., Nakahara D., Nakai S., Watari N., Atsuzawa K., Usuda N.	Dopamine release by moxibustion stimulation revealed by microdialysis	2010	No	No	No	Yes	No	No
Springgate B.F., Allen C., Jones C., Lovera S., Meyers D., Campbell L., Palinkas L.A., Wells K.B.	Rapid Community Participatory Assessment of Health Care in Post-Storm New Orleans	2009	Yes	No	Yes	Yes	No	No
English P.B., Sinclair A.H., Ross Z., Anderson H., Boothe V., Davis C., Ebi K., Kagey B., Malecki K., Shultz R., Simms E.	Environmental health indicators of climate change for the United States: Findings from the state environmental health indicator collaborative	2009	Yes	No	No	Yes	No	No
McNamara D.G., Dickinson A.R., Byrnes C.A.	The perceptions and preferences of parents of children with tracheostomies in a study of humidification therapy.	2009	No	No	Yes	Yes	No	No
Albright A., Allweiss P., Ernst K., Rodriguez B.	Organizing a strategic public health approach to addressing diabetes during disasters	2009	Yes	Yes	Yes	No	Yes	Yes			educating personnel, forming partnerships for ER repsonse, providing diabetes-related educational tools
Fedorowicz Z., Shih-Yen E.C., Dorri M., Nasser M., Newton T., Shi L.	Interventions for the management of oral submucous fibrosis	2008	No	No	Yes	Yes	No	No
McDuffie R., Summerson J., Reilly P., Blackwell C., Goff D., Kimel A.R., Crago L., Fonseca V.	The Action to Control Cardiovascular Risk in Diabetes (ACCORD) Trial and Hurricane Katrina: Lessons for managing clinical trials during and after a natural disaster	2008	Yes	No	Yes	Yes	No	No
Eberhard J., Jepsen S., Jerv√∏e-Storm P.-M., Needleman I., Worthington H.V.	Full-mouth disinfection for the treatment of adult chronic periodontitis	2008	No	No	No	Yes	No	No
Aldrich N., Benson W.F.	Disaster preparedness and the chronic disease needs of vulnerable older adults.	2008	Yes	Yes	Yes	No	Yes	Yes			partnerships with public health, backup communications, mapping systems/emerency plan for older adults and people with disabilities
Adusumilli S.R., Tobin J.N., Younge R.G., Kendall M., Kukafka R., Khan S., Chang O., Mahabir K	The New York City eClinician Project: using Personal Digital Assistants and wireless internet access to support emergency preparedness and enhance clinical care in community health centers.	2007	No	No	No	Yes	No	No
Flood M., Scharer K.	Creativity enhancement: Possibilities for successful aging	2006	No	No	No	Yes	No	No
Allen T.	Improving housing, improving health: the need for collaborative working.	2006	No	Yes	Yes	No	No	No
HaYes N., Rollins R., Weinberg A., Brawley O., Baquet C., Kaur J.S., Palafox N.A.	Cancer-related disparities: Weathering the perfect storm through comprehensive cancer control approaches	2006	No	No	Yes	Yes	No	No
Martens M.P., Parker J.C., Smarr K.L., Hewett J.E., Ge B., Hanson K.D., Slaughter J.R., Walker S.E.	Health status, cognitive coping, and depressive symptoms: Testing for a mediator effect	2005	No	Yes	No	Yes	No	No
Woersching J.C., Snyder A.E.	Earthquakes in El Salvador: A descriptive study of health concerns in a rural community and the clinical implications, part I	2005	No	Yes	Yes	No	No	No
Odedina F.T., Leader A.G., Venkataraman K., Cole R., Storm A.	Feasibility of a Community Asthma Management Network (CAMN) program: Lessons learnt from an exploratory investigation	2003	No	No	Yes	Yes	No	No
GBD 2021 Diseases and Injuries Collaborators	Global incidence, prevalence, years lived with disability (YLDs), disability-adjusted life-years (DALYs), and healthy life expectancy (HALE) for 371 diseases and injuries in 204 countries and territories and 811 subnational locations, 1990-2021: a systematic analysis for the Global Burden of Disease Study 2021	2000				Yes	No	No
Bateman RM, Sharpe MD, Jagger JE, Ellis CG, Solé-Violán J, López-Rodríguez M, Herrera-Ramos E, Ruíz-Hernández J, Borderías L, Horcajada J, González-Quevedo N, Rajas O, Briones M, Rodríguez de Castro F, Rodríguez Gallego C, Esen F, Orhun G, Ergin Ozcan P, Senturk E, Ugur Yilmaz C, Orhan N, Arican N, Kaya M, Kucukerden M, Giris M, Akcan U, Bilgic Gazioglu S, Tuzun E, Riff R, Naamani O, Douvdevani A…	36th International Symposium on Intensive Care and Emergency Medicine : Brussels, Belgium. 15-18 March 2016	2024				Yes	No	No
Tomás CC, Oliveira E, Sousa D, Uba-Chupel M, Furtado G, Rocha C, Teixeira A, Ferreira P, Alves C, Gisin S, CatariNo E, Carvalho N, Coucelo T, Bonfim L, Silva C, Franco D, González JA, Jardim HG, Silva R, Baixinho CL, Presado MªH, Marques MªF, Cardoso ME, Cunha M, Mendes J, Xavier A, Galhardo A, Couto M, Frade JG, Nunes C, Mesquita JR, Nascimento MS, Gonçalves G, Castro C, Mártires A, Monteiro MªJ…	Proceedings of the 3rd IPLeiria's International Health Congress : Leiria, Portugal. 6-7 May 2016	2016	Yes	No	Yes	Yes	No	No
Zhang Z, Heerspink HJL, Chertow GM, Correa-Rotter R, Gasparrini A, Jongs N, Langkilde AM, McMurray JJV, Mistry MN, Rossing P, Toto RD, Vart P, Nitsch D, Wheeler DC, Caplin B.	Ambient heat exposure and kidney function in patients with chronic kidney disease: a post-hoc analysis of the DAPA-CKD trial	2016	No	Yes	No	Yes	No	No
Pormasoumi H, Rostami D, Jamebozorgi K, Mirshekarpour H, Heshmatnia J.	COVID-19 management in Iran and international sanctions	2024	No	No	No	Yes	No	No
Davis GC, Breslau N.	Post-traumatic stress disorder in victims of civilian trauma and criminal violence	2023	No	No	No	Yes	No	No
Nomura O, Onishi H, Park YS, Michihata N, Kobayashi T, Kaneko K, Yoshikawa T, Ishiguro A; Japan Pediatric Society Steering Committee of Board Examination.	Predictors of performance on the pediatric board certification examination	2022	No	No	No	Yes	No	No
Yamakawa T, Ohigashi H, Hashimoto D, Hayase E, Takahashi S, Miyazaki M, MiNomi K, ONozawa M, Niitsu Y, Teshima T.	Vitamin A-coupled liposomes containing siRNA against HSP47 ameliorate skin fibrosis in chronic graft-versus-host disease	1994	No	No	No	Yes	No	No
Herrick C.	The post-2015 landscape: vested interests, corporate social responsibility and public health advocacy	2009	No	Yes	No	Yes	No	No
George A Mensah 1, Valentin Fuster 2, Christopher J L Murray 3, Gregory A Roth 4; Global Burden of Cardiovascular Diseases and Risks Collaborators	Global Burden of Cardiovascular Diseases and Risks, 1990-2022	2021				Yes	No	No
Marianne Kingsley (1), EcoHealth Ontario (2)	Commentary - Climate change, health and green space co-benefits	2019	Yes	Yes	Yes	No	Yes	Yes
Lynda Redwood-Campbell 1, Jonathan Abrahams	Primary health care and disasters-the current state of the literature: what we kNow, gaps and next steps	2011	Yes	No	Yes	Yes	No	No
Ranjita Misra 1, Brenna Kirk 1, Samantha Shawley-Brzoska 1, Daniel Totzkay 2, Catherine Morton 3, Summer Kuhn 3, Misty Harris 3, Mary McMillion 3, Elaine Darling 4	Educational Intervention to Increase COVID-19 Vaccine Uptake in Rural Patients with Chronic Diseases: Lessons Learned from An InNovative Academic-Community Partnership	2008	No	Yes	Yes	No	No	No
Timothy J Madson 1, Kathryn R Cieslak, Ralph E Gay	Joint mobilization vs massage for chronic mechanical neck pain: a pilot study to assess recruitment strategies and estimate outcome measure variability	2024	No	No	Yes	Yes	No	No
Janice Ying-en Ho 1ORCID,Emily Ying Yang Chan 1,2,*ORCID,Holly Ching Yu Lam 2ORCID,May Pui Shan Yeung 1,Carol Ka Po Wong 2 andTony Ka Chun Yung 2 1	Is "Perceived Water Insecurity" Associated with Disaster Risk Perception, Preparedness Attitudes, and Coping Ability in Rural China? (A Health-EDRM Pilot Study)	2006	Yes	No	Yes	Yes	No	No
G M AroNoff	The use of Non-narcotic drugs and other alternatives for analgesia as part of a comprehensive pain management program	2022	No	Yes	Yes	No	Yes	No
Kopp JB, Ball LK, Cohen A, Kenney RJ, Lempert KD, Miller PE, et al.	Kidney Patient Care in Disasters: Lessons from the Hurricanes and Earthquake of 2005	2007	Yes	Yes	Yes	No	Yes	Yes
Montesanti S, Fitzpatrick K, Azimi T, McGee T, Fayant B, Albert L.	Exploring IndigeNous Ways of Coping After a Wildfire Disaster in Northern Alberta, Canada	2021	Yes	Yes	No	No	Yes	Yes
Corbin JH, Oyene UE, MaNoncourt E, Onya H, Kwamboka M, Amuyunzu-Nyamongo M, et al	A health promotion approach to emergency management: effective community engagement strategies from five cases	2021	Yes	Yes	No	No	Yes	Yes
Plumb J, Weinstein LC, Brawer R, Scott K.	Community-Based Partnerships for Improving Chronic Disease Management	2012	No	Yes	Yes	No	Yes	Yes
Pickering CJ, O’Sullivan T.	Promoting Inclusive Institutional Culture Through Intergenerational Collaboration in Disaster Risk Reduction and Disaster Risk Management	2023	Yes	Yes	No	No	Yes	Yes
Williams MV, Chandra A, Spears A, Varda D, Wells KB, Plough AL, et al	Evaluating Community Partnerships Addressing Community Resilience in Los Angeles, California	2018	Yes	Yes	No	No	Yes	Yes
Hou R, Lian P, Han Z, Yan A.	Differences in disaster warning and community engagement between families with and without members suffering from chronic Diseases: The mediating role of satisfaction with warning service.	2024	Yes	Yes	Yes	No	Yes	Yes
Paudel S, Kanbara S	Enhancing healthcare access during disasters and emergencies: Recommendations from Nepali migrants in Japan	2023	Yes	Yes	No	No	Yes	Yes
Hasan F, Marsia S, Patel K, Agrawal P, Razzak JA.	Effective Community-Based Interventions for the Prevention and Management of Heat-Related Illnesses: A Scoping Review.	2021	Yes	Yes	Yes	No	Yes	Yes
Blake D, Thompson J, Chamberlain K, Hudson-Doyle EE, Kearns N	“I need to have a plan in place”: Accessing medications and health treatments during a disaster for people with long-term health conditions.	2022	Yes	Yes	Yes	No	Yes	Yes
Tomio J, Sato H.	Emergency and disaster preparedness for chronically ill patients: a review of recommendations.	2014	Yes	Yes	Yes	No	Yes	Yes
Parmar PK, Rawashdah F, Al-Ali N, Abu Al Rub R, Fawad M, Al Amire K, et al.	Integrating community health volunteers into Non-communicable disease management among Syrian refugees in Jordan: a causal loop analysis.	2021	No	Yes	Yes	No	Yes	Yes
Google/citation searched
.
